# Supplementary material for: Influence of nutritional supplements on antibody levels in pregnant women vaccinated with inactivated SARS-CoV-2 vaccines
Source: PLoS One. 2024 Mar 7;19(3):e0289255. doi: 10.1371/journal.pone.0289255 (PMC10919710; doi:10.1371/journal.pone.0289255)
Supplement: S1 Data — (XLSX) [file pone.0289255.s002.xlsx]

## Sheet: Sheet1
NO.	age	height(cm)	Pregnancy weight(kg)	education	Household income per capita per month(yuan)	gravida	parity	Folic acid	Iron supplements	DHA	smoke	Number of exercises per week	Dose 1-type	Dose 1-Reported reaction	Occurrence reaction time-1(day)	Duration of symptoms-1(day)	Dose 2-type	Dose 2-Reported reaction	Occurrence reaction time-2(day）	Duration of symptoms-2(day)	Dose 3-type	Dose 3-Reported reaction	Occurrence reaction time-3(day）	Duration of symptoms-3(day)	mitigation measure	BMI	BMI-group	Reported reaction	parity	sport-group	time（vaccinated-blood sampling）(day)	time（vaccinated-blood sampling）(week)	time（vaccinated-blood sampling）-group	NAb	NAb-1	IgG	IgG-1
1	22	156	43	college	4001-6000	1	0	1	0	0	no	0	CoronaVac	no	no	no	no	no	no	no	no	no	no	no	no	17.6693	1	0	0	0	156	22.2857	2	8	1	3.22	1
2	32	155	49	Junior high school	2500-4000	≥3	2	1	1	0	no	0	CoronaVac	no	no	no	CoronaVac	no	no	no	no	no	no	no	no	20.3954	2	0	2	0	144	20.5714	2	32	1	9.07	1
3	25	157	56	Senior High School (Technical/Technical school)	＜2500	2	2	1	0	1	no	0	CoronaVac	no	no	no	CoronaVac	no	no	no	no	no	no	no	no	22.719	2	0	2	0	177	25.2857	3	4	0	1.15	1
4	21	156	63	college	6001-10000	1	0	1	1	1	yes	7	Sinopharm Vero Cell-Inactivated,COVID-19 Vaccine	Injection-site pain	0	0.5	CoronaVac	Injection-site pain	0	0.5	no	no	no	no	No processing	25.8876	3	1	0	2	201	28.7143	4	8	1	1.72	1
5	19	163	50	Senior High School (Technical/Technical school)	4001-6000	2	0	0	0	0	yes	0	Sinopharm Vero Cell-Inactivated,COVID-19 Vaccine	no	no	no	CoronaVac	Headache┋Fever	0	0.05	no	no	no	no	no	18.8189	2	1	0	0	193	27.5714	3	16	1	3.8	1
6	29	158	54	college	6001-10000	1	0	1	0	0	no	7	CoronaVac	no	no	no	CoronaVac	Injection-site pain	1	1	no	no	no	no	no	21.6311	2	1	0	2	187	26.7143	3	<4	0	1.2	1
7	19	145	38	Junior high school	2500-4000	1	0	1	0	0	no	7	CoronaVac	no	no	no	CoronaVac	no	no	no	no	no	no	no	no	18.0737	1	0	0	2	172	24.5714	3	64	1	10.04	1
8	27	160	46	college	4001-6000	1	0	1	0	0	no	7	Sinopharm Vero Cell-Inactivated,COVID-19 Vaccine	no	no	no	no	no	no	no	no	no	no	no	no	17.9688	1	0	0	2	147	21	2	<4	0	0.34	0
9	25	165	48	college	6001-10000	1	0	1	0	1	no	0	CoronaVac	no	no	no	CoronaVac	no	no	no	no	no	no	no	no	17.6309	1	0	0	0	195	27.8571	3	<4	0	0.21	0
10	30	156	50	Bachelor degree or above	10001-20000	2	1	1	0	0	no	0	CoronaVac	no	no	no	CoronaVac	no	no	no	no	no	no	no	no	20.5457	2	0	1	0	121	17.2857	1	24	1	1.48	1
11	20	163	47	Junior high school	4001-6000	2	1	1	0	0	no	0	CoronaVac	no	no	no	CoronaVac	no	no	no	no	no	no	no	no	17.6898	1	0	1	0	144	20.5714	2	<4	0	0.65	0
12	26	150	70	Bachelor degree or above	4001-6000	2	1	1	0	1	no	5	Sinopharm Vero Cell-Inactivated,COVID-19 Vaccine	Injection-site pain┋Fatigue	0	7	CoronaVac	Injection-site pain┋Fatigue	0	7	no	no	no	no	No processing	31.1111	3	1	1	2	164	23.4286	2	12	1	1.07	1
13	26	150	55	Senior High School (Technical/Technical school)	2500-4000	1	0	1	1	0	no	7	Sinopharm Vero Cell-Inactivated,COVID-19 Vaccine	Sleepy	0	1	no	no	no	no	no	no	no	no	No processing	24.4444	3	1	0	2	165	23.5714	2	<4	0	0.15	0
14	25	155	44	Junior high school	＜2500	1	0	1	0	1	no	5	CoronaVac	no	no	no	CoronaVac	no	no	no	no	no	no	no	no	18.3143	1	0	0	2	144	20.5714	2	12	1	2.29	1
15	26	160	60	Junior high school	6001-10000	2	1	1	0	1	no	0	CoronaVac	Injection-site pain	0	1	CoronaVac	no	no	no	no	no	no	no	No processing	23.4375	2	1	1	0	190	27.1429	3	8	1	0.79	0
16	34	160	65	Senior High School (Technical/Technical school)	6001-10000	≥3	6	1	0	0	no	7	Sinopharm Vero Cell-Inactivated,COVID-19 Vaccine	no	no	no	CoronaVac	no	no	no	no	no	no	no	no	25.3906	3	0	2	2	195	27.8571	3	8	1	1.29	1
17	32	156	46	Primary school and below	＜2500	2	1	1	1	1	yes	2	CoronaVac	Myalgia	1	7	no	no	no	no	no	no	no	no	No processing	18.902	2	1	1	1	153	21.8571	2	<4	0	0.36	0
18	22	157	47.5	college	6001-10000	1	0	1	0	0	no	7	Sinopharm Vero Cell-Inactivated,COVID-19 Vaccine	Injection-site pain	0	1	Sinopharm Vero Cell-Inactivated,COVID-19 Vaccine	other	2	3	no	no	no	no	No processing	19.2706	2	1	0	2	81	11.5714	1	64	1	12.25	1
19	25	155	50	Bachelor degree or above	6001-10000	2	1	1	1	1	no	0	Sinopharm Vero Cell-Inactivated,COVID-19 Vaccine	no	no	no	Sinopharm Vero Cell-Inactivated,COVID-19 Vaccine	no	no	no	no	no	no	no	no	20.8117	2	0	1	0	181	25.8571	3	12	1	0.15	0
20	18	150	46	Junior high school	6001-10000	1	0	1	0	0	no	0	CoronaVac	no	no	no	CoronaVac	no	no	no	no	no	no	no	no	20.4444	2	0	0	0	118	16.8571	1	16	1	5.6	1
21	26	173	66	Junior high school	6001-10000	1	0	1	0	1	yes	7	CoronaVac	no	no	no	no	no	no	no	no	no	no	no	no	22.0522	2	0	0	2	203	29	4	<4	0	0.18	0
22	28	158	60	college	4001-6000	1	0	1	0	0	no	0	CoronaVac	no	no	no	CoronaVac	no	no	no	no	no	no	no	no	24.0346	3	0	0	0	177	25.2857	3	4	0	0.46	0
23	26	164	52	Junior high school	4001-6000	≥3	1	1	0	0	no	0	CoronaVac	no	no	no	no	no	no	no	no	no	no	no	no	19.3337	2	0	1	0	156	22.2857	2	<4	0	0.35	0
24	20	150	40	Senior High School (Technical/Technical school)	2500-4000	1	0	1	1	1	no	7	Sinopharm Vero Cell-Inactivated,COVID-19 Vaccine	no	no	no	CoronaVac	no	no	no	no	no	no	no	no	17.7778	1	0	0	2	183	26.1429	3	<4	0	0.59	0
25	26	158	61	college	4001-6000	1	0	1	0	1	no	0	CoronaVac	Myalgia	2	2	no	no	no	no	no	no	no	no	No processing	24.4352	3	1	0	0	150	21.4286	2	<4	0	0.15	0
26	32	152	54	Junior high school	6001-10000	≥3	1	1	0	0	no	0	CoronaVac	no	no	no	CoronaVac	no	no	no	no	no	no	no	no	23.3726	2	0	1	0	117	16.7143	1	12	1	1.82	1
27	29	152	50	Senior High School (Technical/Technical school)	4001-6000	≥3	2	1	0	0	no	0	CoronaVac	no	no	no	Sinopharm Vero Cell-Inactivated,COVID-19 Vaccine	no	no	no	no	no	no	no	no	21.6413	2	0	2	0	122	17.4286	1	4	0	0.42	0
28	32	160	47	college	6001-10000	1	0	1	1	0	no	7	Sinopharm Vero Cell-Inactivated,COVID-19 Vaccine	no	no	no	no	no	no	no	no	no	no	no	no	18.3594	1	0	0	2	168	24	3	<4	0	0.08	0
29	29	155	55	Senior High School (Technical/Technical school)	6001-10000	2	1	1	1	1	no	0	CoronaVac	no	no	no	CoronaVac	no	no	no	no	no	no	no	no	22.8928	2	0	1	0	186	26.5714	3	<4	0	0.38	0
30	30	162	47	Bachelor degree or above	6001-10000	≥3	3	1	0	0	no	7	Sinopharm Vero Cell-Inactivated,COVID-19 Vaccine	no	no	no	Sinopharm Vero Cell-Inactivated,COVID-19 Vaccine	no	no	no	no	no	no	no	no	17.9089	1	0	2	2	179	25.5714	3	<4	0	0.83	0
31	25	162	68	Senior High School (Technical/Technical school)	4001-6000	1	0	1	0	0	no	7	CoronaVac	Injection-site pain	0	2	CoronaVac	Injection-site pain	0	2	no	no	no	no	No processing	25.9107	3	1	0	2	186	26.5714	3	<4	0	0.3	0
32	29	159	47.5	college	2500-4000	2	1	1	0	0	no	0	CoronaVac	no	no	no	CoronaVac	no	no	no	no	no	no	no	no	18.7888	2	0	1	0	126	18	1	<4	0	2.45	1
33	34	165	65	college	6001-10000	2	1	1	1	0	no	7	CoronaVac	no	no	no	CoronaVac	no	no	no	no	no	no	no	no	23.8751	2	0	1	2	237	33.8571	5	12	1	1.94	1
34	26	162	50	Bachelor degree or above	4001-6000	1	0	1	1	0	no	7	CoronaVac	no	no	no	CoronaVac	no	no	no	no	no	no	no	no	19.052	2	0	0	2	224	32	5	<4	0	6.43	1
35	32	158	57	Senior High School (Technical/Technical school)	6001-10000	2	1	1	1	0	no	7	CoronaVac	no	no	no	Sinopharm Vero Cell-Inactivated,COVID-19 Vaccine	no	no	no	no	no	no	no	no	22.8329	2	0	1	2	185	26.4286	3	<4	0	0.41	0
36	29	158	53	Senior High School (Technical/Technical school)	4001-6000	2	2	1	0	0	no	0	Sinopharm Vero Cell-Inactivated,COVID-19 Vaccine	no	no	no	Sinopharm Vero Cell-Inactivated,COVID-19 Vaccine	no	no	no	no	no	no	no	no	21.2306	2	0	2	0	145	20.7143	2	<4	0	0.65	0
37	32	160	60	Bachelor degree or above	6001-10000	2	2	1	0	0	no	3	Sinopharm Vero Cell-Inactivated,COVID-19 Vaccine	no	no	no	Sinopharm Vero Cell-Inactivated,COVID-19 Vaccine	no	no	no	no	no	no	no	no	23.4375	2	0	2	2	188	26.8571	3	<4	0	0.94	0
38	36	150	46	Primary school and below	2500-4000	≥3	3	1	0	0	no	0	Sinopharm Vero Cell-Inactivated,COVID-19 Vaccine	no	no	no	CoronaVac	Injection-site pain	1	3	no	no	no	no	no	20.4444	2	1	2	0	144	20.5714	2	12	1	0.96	0
39	24	156	44	college	4001-6000	2	2	1	0	0	no	0	CoronaVac	no	no	no	CoronaVac	no	no	no	no	no	no	no	no	18.0802	1	0	2	0	122	17.4286	1	32	1	6.91	1
40	32	158	63.5	Junior high school	4001-6000	1	0	1	0	0	no	3	Sinopharm Vero Cell-Inactivated,COVID-19 Vaccine	no	no	no	no	no	no	no	no	no	no	no	no	25.4366	3	0	0	2	117	16.7143	1	<4	0	0.23	0
41	28	163	51	Junior high school	4001-6000	2	2	0	1	0	no	7	Sinopharm Vero Cell-Inactivated,COVID-19 Vaccine	no	no	no	Sinopharm Vero Cell-Inactivated,COVID-19 Vaccine	no	no	no	no	no	no	no	no	19.1953	2	0	2	2	196	28	4	<4	0	0.45	0
42	30	153	40	college	10001-20000	1	0	1	1	0	no	1	CoronaVac	Injection-site pain┋Injection-site swelling┋Headache	0	2	no	no	no	no	no	no	no	no	No processing	17.0874	1	1	0	1	196	28	4	<4	0	0.62	0
43	28	167	57	Bachelor degree or above	2500-4000	1	0	1	0	0	no	0	Sinopharm Vero Cell-Inactivated,COVID-19 Vaccine	Injection-site pain	1	2	Sinopharm Vero Cell-Inactivated,COVID-19 Vaccine	Injection-site pain	1	2	no	no	no	no	No processing	20.4382	2	1	0	0	149	21.2857	2	4	0	0.58	0
44	39	165	72	Senior High School (Technical/Technical school)	＜2500	≥3	0	1	0	0	Have to give up smoking	7	CoronaVac	Fatigue	0	1	CoronaVac	Fatigue┋Diarrhea	0	3	no	no	no	no	No processing	26.4463	3	1	0	2	213	30.4286	4	<4	0	1.15	1
45	31	161	55.5	Senior High School (Technical/Technical school)	10001-20000	1	0	1	0	0	no	7	CoronaVac	Injection-site pain	0	1	Sinopharm Vero Cell-Inactivated,COVID-19 Vaccine	Injection-site pain	0	1	no	no	no	no	No processing	21.4112	2	1	0	2	128	18.2857	1	6	0	1.1	1
46	28	159	47	Bachelor degree or above	10001-20000	1	0	1	0	0	no	0	Sinopharm Vero Cell-Inactivated,COVID-19 Vaccine	Injection-site pain	1	1	CoronaVac	Injection-site pain	0	2	no	no	no	no	No processing	18.591	2	1	0	0	146	20.8571	2	<4	0	1.28	1
47	30	160	58	Senior High School (Technical/Technical school)	2500-4000	1	0	1	0	0	no	7	CoronaVac	Injection-site pain	0	0	CoronaVac	Injection-site pain	0	0	no	no	no	no	No processing	22.6562	2	1	0	2	169	24.1429	3	12	1	3.05	1
48	29	158	52	Junior high school	4001-6000	2	2	1	0	0	no	7	CoronaVac	no	no	no	CoronaVac	no	no	no	no	no	no	no	no	20.83	2	0	2	2	189	27	3	8	1	5.39	1
49	22	155	42	Junior high school	6001-10000	1	0	1	0	0	no	7	CoronaVac	Fatigue	0	1	CoronaVac	Fatigue	0	1	no	no	no	no	No processing	17.4818	1	1	0	2	142	20.2857	2	<4	0	1.15	1
50	39	155	57.5	Senior High School (Technical/Technical school)	2500-4000	1	0	1	1	0	no	7	Sinopharm Vero Cell-Inactivated,COVID-19 Vaccine	Injection-site pain	1	3	no	no	no	no	no	no	no	no	No processing	23.9334	2	1	0	2	211	30.1429	4	<4	0	0.09	0
51	35	154	37	Junior high school	2500-4000	1	0	1	0	0	no	0	CoronaVac	no	no	no	CoronaVac	Injection-site pain	1	2	no	no	no	no	no	15.6013	1	1	0	0	184	26.2857	3	8	1	1.65	1
52	39	169	59	Bachelor degree or above	10001-20000	≥3	0	1	0	1	no	0	CoronaVac	Fatigue	1	1	Sinopharm Vero Cell-Inactivated,COVID-19 Vaccine	Fatigue	1	2	no	no	no	no	No processing	20.6575	2	1	0	0	149	21.2857	2	<4	0	0.33	0
53	25	163	58	college	2500-4000	2	1	1	0	1	no	0	CoronaVac	no	no	no	Sinopharm Vero Cell-Inactivated,COVID-19 Vaccine	no	no	no	no	no	no	no	no	21.83	2	0	1	0	127	18.1429	1	<4	0	1.15	1
54	28	156	44	Bachelor degree or above	4001-6000	1	0	1	0	1	no	0	CoronaVac	Fatigue	0	2	CoronaVac	Injection-site pain┋Fatigue	0	2	no	no	no	no	No processing	18.0802	1	1	0	0	193	27.5714	3	<4	0	1.26	1
55	25	158	48	Senior High School (Technical/Technical school)	>20000	2	1	1	0	0	no	0	CoronaVac	no	no	no	Sinopharm Vero Cell-Inactivated,COVID-19 Vaccine	Injection-site pain	1	1	no	no	no	no	no	19.2277	2	1	1	0	142	20.2857	2	<4	0	0.78	0
56	28	159	62	Bachelor degree or above	2500-4000	2	1	1	0	0	no	7	Sinopharm Vero Cell-Inactivated,COVID-19 Vaccine	Injection-site pain	0	4	Sinopharm Vero Cell-Inactivated,COVID-19 Vaccine	Injection-site pain	0	3	Sinopharm Vero Cell-Inactivated,COVID-19 Vaccine	Injection-site pain	0	4	No processing	24.5243	3	1	1	2	98	14	1	24	1	1.98	1
57	30	163	52	college	4001-6000	2	1	1	1	0	no	0	CoronaVac	no	no	no	CoronaVac	Injection-site pain	0	3	no	no	no	no	no	19.5717	2	1	1	0	210	30	4	6	0	1.59	1
58	25	160	77	Junior high school	2500-4000	≥3	2	1	0	0	no	0	CoronaVac	Injection-site pain	1	3	CoronaVac	Injection-site pain	1	2	CoronaVac	no	no	no	No processing	30.0781	3	1	2	0	102	14.5714	1	64	1	19.23	1
59	24	150	41	college	4001-6000	1	0	1	0	0	no	0	CoronaVac	Injection-site pain	0	2	Sinopharm Vero Cell-Inactivated,COVID-19 Vaccine	Injection-site pain	0	2	no	no	no	no	No processing	18.2222	1	1	0	0	191	27.2857	3	8	1	2.14	1
60	31	154	38	college	2500-4000	1	0	1	1	0	no	5	Sinopharm Vero Cell-Inactivated,COVID-19 Vaccine	Injection-site pain	2	4	Sinopharm Vero Cell-Inactivated,COVID-19 Vaccine	no	no	no	no	no	no	no	other	16.0229	1	1	0	2	252	36	6	8	1	1.26	1
61	30	164	48	college	4001-6000	1	0	1	0	0	no	3	CoronaVac	Fatigue	0	3	no	no	no	no	no	no	no	no	No processing	17.8465	1	1	0	2	179	25.5714	3	6	0	1.11	1
62	30	173	95	Senior High School (Technical/Technical school)	4001-6000	≥3	1	1	1	0	no	7	CoronaVac	no	no	no	no	no	no	no	no	no	no	no	no	31.7418	3	0	1	2	169	24.1429	3	<4	0	0.13	0
63	28	160	60	Senior High School (Technical/Technical school)	6001-10000	≥3	0	1	0	0	no	2	Sinopharm Vero Cell-Inactivated,COVID-19 Vaccine	Injection-site pain	1	2	Sinopharm Vero Cell-Inactivated,COVID-19 Vaccine	Injection-site pain	0	2	no	no	no	no	No processing	23.4375	2	1	0	1	185	26.4286	3	6	0	0.44	0
64	37	156	59	Junior high school	2500-4000	≥3	1	1	1	1	no	7	Sinopharm Vero Cell-Inactivated,COVID-19 Vaccine	no	no	no	CoronaVac	other	3	2	no	no	no	no	no	24.2439	3	1	1	2	189	27	3	6	0	1.77	1
65	35	159	47.5	Primary school and below	＜2500	≥3	7	1	0	0	no	0	Sinopharm Vero Cell-Inactivated,COVID-19 Vaccine	Fatigue┋Sleepy	0	1	Sinopharm Vero Cell-Inactivated,COVID-19 Vaccine	no	no	no	no	no	no	no	No processing	18.7888	2	1	2	0	140	20	2	<4	0	0.38	0
66	35	168	60	Junior high school	4001-6000	≥3	4	1	0	0	no	7	CoronaVac	no	no	no	no	no	no	no	no	no	no	no	no	21.2585	2	0	2	2	170	24.2857	3	<4	0	0.24	0
67	25	155	44	college	6001-10000	1	0	1	0	1	no	7	CoronaVac	no	no	no	CoronaVac	no	no	no	no	no	no	no	no	18.3143	1	0	0	2	190	27.1429	3	<4	0	2.83	1
68	29	167	56.4	Bachelor degree or above	6001-10000	1	0	1	0	1	no	5	Sinopharm Vero Cell-Inactivated,COVID-19 Vaccine	Injection-site pain	0	0.5	CoronaVac	no	no	no	no	no	no	no	No processing	20.223	2	1	0	2	189	27	3	12	1	1.25	1
69	34	160	59	college	6001-10000	≥3	2	1	0	0	no	1	Sinopharm Vero Cell-Inactivated,COVID-19 Vaccine	no	no	no	Sinopharm Vero Cell-Inactivated,COVID-19 Vaccine	no	no	no	no	no	no	no	no	23.0469	2	0	2	1	127	18.1429	1	6	0	0.45	0
70	24	158	50	Primary school and below	2500-4000	1	0	1	0	0	no	7	CoronaVac	no	no	no	CoronaVac	Injection-site pain	0	0.5	no	no	no	no	no	20.0288	2	1	0	2	194	27.7143	3	12	1	2.02	1
71	30	165	78	Bachelor degree or above	6001-10000	1	0	0	1	0	no	7	CoronaVac	Injection-site swelling	0	0.2	CoronaVac	Injection-site swelling	0	0	no	no	no	no	No processing	28.6501	3	1	0	2	246	35.1429	5	8	1	0.81	0
72	39	159	46	Junior high school	＜2500	≥3	2	1	0	1	no	7	CoronaVac	Injection-site pain	0	1	CoronaVac	no	no	no	no	no	no	no	No processing	18.1955	1	1	2	2	198	28.2857	4	4	0	1.67	1
73	30	164	61	college	2500-4000	≥3	1	1	0	0	no	1	Sinopharm Vero Cell-Inactivated,COVID-19 Vaccine	no	no	no	no	no	no	no	no	no	no	no	no	22.68	2	0	1	1	113	16.1429	1	16	1	0.92	0
74	30	158	53	Senior High School (Technical/Technical school)	6001-10000	2	1	1	0	1	no	0	CoronaVac	Fatigue	0	1	Sinopharm Vero Cell-Inactivated,COVID-19 Vaccine	no	no	no	no	no	no	no	No processing	21.2306	2	1	1	0	162	23.1429	2	12	1	0.44	0
75	32	157	43.5	college	2500-4000	1	0	1	0	0	no	0	Sinopharm Vero Cell-Inactivated,COVID-19 Vaccine	no	no	no	Sinopharm Vero Cell-Inactivated,COVID-19 Vaccine	no	no	no	no	no	no	no	no	17.6478	1	0	0	0	194	27.7143	3	12	1	0.88	0
76	23	155	38	Senior High School (Technical/Technical school)	4001-6000	1	0	1	0	0	no	0	CoronaVac	no	no	no	CoronaVac	Injection-site pain	1	1	no	no	no	no	no	15.8169	1	1	0	0	106	15.1429	1	48	1	5.66	1
77	28	156	44	college	6001-10000	1	0	1	0	0	no	7	CoronaVac	no	no	no	no	no	no	no	no	no	no	no	no	18.0802	1	0	0	2	235	33.5714	5	<4	0	0.11	0
78	25	158	53	college	10001-20000	2	0	1	0	0	no	3	Sinopharm Vero Cell-Inactivated,COVID-19 Vaccine	no	no	no	Sinopharm Vero Cell-Inactivated,COVID-19 Vaccine	no	no	no	no	no	no	no	no	21.2306	2	0	0	2	185	26.4286	3	4	0	0.21	0
79	21	160	47	Junior high school	6001-10000	2	0	1	0	0	no	0	Sinopharm Vero Cell-Inactivated,COVID-19 Vaccine	no	no	no	CoronaVac	no	no	no	no	no	no	no	no	18.3594	1	0	0	0	149	21.2857	2	8	1	0.83	0
80	28	153	49	college	6001-10000	1	0	1	1	1	no	3	Sinopharm Vero Cell-Inactivated,COVID-19 Vaccine	Injection-site pain	0	5	Sinopharm Vero Cell-Inactivated,COVID-19 Vaccine	no	no	no	no	no	no	no	No processing	20.9321	2	1	0	2	187	26.7143	3	<4	0	0.6	0
81	30	158	51	college	2500-4000	1	0	1	0	0	no	1	CoronaVac	no	no	no	CoronaVac	no	no	no	CoronaVac	no	no	no	no	20.4294	2	0	0	1	64	9.14286	1	96	1	13.57	1
82	26	157	55	college	4001-6000	1	0	1	0	0	no	2	Sinopharm Vero Cell-Inactivated,COVID-19 Vaccine	Injection-site pain┋Injection-site swelling	1	7	Sinopharm Vero Cell-Inactivated,COVID-19 Vaccine	no	no	no	Sinopharm Vero Cell-Inactivated,COVID-19 Vaccine	no	no	no	No processing	22.3133	2	1	0	1	112	16	1	64	1	15.13	1
83	27	157	62.5	college	4001-6000	2	1	0	0	0	no	0	CoronaVac	Injection-site pain	0	0.5	no	no	no	no	no	no	no	no	No processing	25.356	3	1	1	0	151	21.5714	2	8	1	2.91	1
84	30	166	66	Senior High School (Technical/Technical school)	>20000	2	1	1	0	1	no	0	CoronaVac	other	0	＜1	Sinopharm Vero Cell-Inactivated,COVID-19 Vaccine	other	0	＜1	no	no	no	no	No processing	23.9512	2	1	1	0	253	36.1429	6	<4	0	0.65	0
85	28	148	55	Bachelor degree or above	6001-10000	2	1	1	0	0	no	7	Sinopharm Vero Cell-Inactivated,COVID-19 Vaccine	Injection-site swelling	0	＜1	Sinopharm Vero Cell-Inactivated,COVID-19 Vaccine	no	no	no	no	no	no	no	No processing	25.1096	3	1	1	2	244	34.8571	5	<4	0	0.17	0
86	34	155	54	college	6001-10000	2	1	1	0	0	no	0	Sinopharm Vero Cell-Inactivated,COVID-19 Vaccine	no	no	no	Sinopharm Vero Cell-Inactivated,COVID-19 Vaccine	no	no	no	no	no	no	no	no	22.4766	2	0	1	0	163	23.2857	2	<4	0	1.68	1
87	34	160	60	Senior High School (Technical/Technical school)	6001-10000	1	0	1	1	1	no	2	Sinopharm Vero Cell-Inactivated,COVID-19 Vaccine	other	0	2-3	no	no	no	no	no	no	no	no	No processing	23.4375	2	1	0	1	225	32.1429	5	<4	0	0.05	0
88	30	155	60.5	Senior High School (Technical/Technical school)	4001-6000	≥3	1	1	1	1	no	7	CoronaVac	Injection-site pain	0	1	no	no	no	no	no	no	no	no	No processing	25.1821	3	1	1	2	171	24.4286	3	<4	0	0.09	0
89	33	161	46	Senior High School (Technical/Technical school)	2500-4000	2	1	1	0	0	no	0	Sinopharm Vero Cell-Inactivated,COVID-19 Vaccine	Injection-site pain	0	2	CoronaVac	no	no	no	no	no	no	no	No processing	17.7462	1	1	1	0	153	21.8571	2	8	1	0.85	0
90	29	156	44	college	10001-20000	≥3	1	1	0	0	no	0	Sinopharm Vero Cell-Inactivated,COVID-19 Vaccine	no	no	no	Sinopharm Vero Cell-Inactivated,COVID-19 Vaccine	no	no	no	no	no	no	no	no	18.0802	1	0	1	0	139	19.8571	1	8	1	1.34	1
91	34	163	71	Bachelor degree or above	6001-10000	2	1	1	0	0	no	4	CoronaVac	Myalgia	0	1	CoronaVac	no	no	no	no	no	no	no	No processing	26.7229	3	1	1	2	110	15.7143	1	16	1	4.75	1
92	27	156	41.5	Senior High School (Technical/Technical school)	4001-6000	2	0	1	0	0	no	0	CoronaVac	no	no	no	no	no	no	no	no	no	no	no	no	17.0529	1	0	0	0	169	24.1429	3	<4	0	0.24	0
93	30	152	45	college	4001-6000	1	0	1	1	1	no	0	Sinopharm Vero Cell-Inactivated,COVID-19 Vaccine	Fatigue	0	1	no	no	no	no	no	no	no	no	No processing	19.4771	2	1	0	0	216	30.8571	4	<4	0	0.06	0
94	23	156	59	Bachelor degree or above	2500-4000	1	0	1	0	0	no	0	Sinopharm Vero Cell-Inactivated,COVID-19 Vaccine	Injection-site pain	1	7	Sinopharm Vero Cell-Inactivated,COVID-19 Vaccine	Injection-site pain	1	2	no	no	no	no	No processing	24.2439	3	1	0	0	227	32.4286	5	<4	0	0.2	0
95	26	152	58	Senior High School (Technical/Technical school)	4001-6000	2	1	1	0	0	no	7	CoronaVac	Injection-site pain┋Fatigue┋Myalgia	0	4	Sinopharm Vero Cell-Inactivated,COVID-19 Vaccine	no	no	no	no	no	no	no	No processing	25.1039	3	1	1	2	176	25.1429	3	12	1	1.18	1
96	31	160	46	Senior High School (Technical/Technical school)	6001-10000	2	1	1	0	0	no	7	Sinopharm Vero Cell-Inactivated,COVID-19 Vaccine	Headache	0	0.5	CoronaVac	no	no	no	no	no	no	no	No processing	17.9688	1	1	1	2	160	22.8571	2	12	1	2.51	1
97	31	160	55	Bachelor degree or above	>20000	2	1	1	1	1	no	7	CoronaVac	Myalgia	0	3	CoronaVac	Myalgia	0	2	no	no	no	no	No processing	21.4844	2	1	1	2	247	35.2857	5	6	0	0.21	0
98	27	163	51	Junior high school	4001-6000	2	1	1	0	1	no	0	CoronaVac	no	no	no	CoronaVac	no	no	no	no	no	no	no	no	19.1953	2	0	1	0	174	24.8571	3	8	1	1.77	1
99	24	155	45	Junior high school	6001-10000	2	1	1	0	1	no	7	Sinopharm Vero Cell-Inactivated,COVID-19 Vaccine	no	no	no	Sinopharm Vero Cell-Inactivated,COVID-19 Vaccine	Injection-site pain	0	5	no	no	no	no	no	18.7305	2	1	1	2	247	35.2857	5	12	1	0.7	0
100	31	160	62.5	Senior High School (Technical/Technical school)	4001-6000	1	0	0	0	1	no	7	CoronaVac	Myalgia	0	0.5	no	no	no	no	no	no	no	no	No processing	24.4141	3	1	0	2	173	24.7143	3	12	1	2.04	1
101	24	160	56	Bachelor degree or above	6001-10000	1	0	1	0	0	Have to give up smoking	7	CoronaVac	no	no	no	CoronaVac	no	no	no	no	no	no	no	no	21.875	2	0	0	2	158	22.5714	2	24	1	5.44	1
102	24	155	60	Senior High School (Technical/Technical school)	4001-6000	1	0	1	0	0	no	7	CoronaVac	no	no	no	CoronaVac	no	no	no	no	no	no	no	no	24.974	3	0	0	2	192	27.4286	3	12	1	1	1
103	22	162	46.5	college	4001-6000	1	0	1	0	0	no	3	CoronaVac	Sleepy	0	1	CoronaVac	no	no	no	no	no	no	no	No processing	17.7183	1	1	0	2	194	27.7143	3	<4	0	0.45	0
104	25	158	45	college	4001-6000	1	0	1	0	0	no	0	Sinopharm Vero Cell-Inactivated,COVID-19 Vaccine	no	no	no	Sinopharm Vero Cell-Inactivated,COVID-19 Vaccine	no	no	no	no	no	no	no	no	18.026	1	0	0	0	195	27.8571	3	<4	0	0.22	0
105	25	161	45	Bachelor degree or above	6001-10000	1	0	1	0	0	no	2	CoronaVac	no	no	no	no	no	no	no	no	no	no	no	no	17.3604	1	0	0	1	171	24.4286	3	6	0	0.82	0
106	23	150	40	Junior high school	6001-10000	2	1	1	0	0	no	7	CoronaVac	no	no	no	no	no	no	no	no	no	no	no	no	17.7778	1	0	1	2	186	26.5714	3	<4	0	0.77	0
107	27	149	65	Junior high school	2500-4000	≥3	0	1	0	0	no	0	CoronaVac	no	no	no	Sinopharm Vero Cell-Inactivated,COVID-19 Vaccine	no	no	no	no	no	no	no	no	29.278	3	0	0	0	136	19.4286	1	16	1	2.02	1
108	28	158	68	Senior High School (Technical/Technical school)	4001-6000	≥3	1	1	0	0	no	0	CoronaVac	no	no	no	CoronaVac	no	no	no	no	no	no	no	no	27.2392	3	0	1	0	164	23.4286	2	<4	0	0.17	0
109	35	158	66.5	college	>20000	2	2	1	1	1	yes	0	CoronaVac	other	0	1	CoronaVac	Sore throat┋other	0	7	no	no	no	no	hospitalize	26.6384	3	1	2	0	238	34	5	8	1	0.36	0
110	27	154	44	Junior high school	4001-6000	1	0	1	0	1	no	0	CoronaVac	no	no	no	CoronaVac	no	no	no	no	no	no	no	no	18.5529	2	0	0	0	124	17.7143	1	8	1	2.43	1
111	34	155	60	Junior high school	2500-4000	2	2	1	0	0	no	7	Sinopharm Vero Cell-Inactivated,COVID-19 Vaccine	no	no	no	Sinopharm Vero Cell-Inactivated,COVID-19 Vaccine	no	no	no	no	no	no	no	no	24.974	3	0	2	2	132	18.8571	1	8	1	5.56	1
112	26	162	64	Bachelor degree or above	6001-10000	1	0	1	1	0	no	7	CoronaVac	no	no	no	CoronaVac	Fatigue	0	1	no	no	no	no	no	24.3865	3	1	0	2	220	31.4286	4	48	1	1.55	1
113	27	163	67	Junior high school	10001-20000	1	0	1	0	0	no	0	other	no	no	no	other	no	no	no	no	no	no	no	no	25.2174	3	0	0	0	102	14.5714	1	8	1	0.65	0
114	30	160	57	Senior High School (Technical/Technical school)	6001-10000	1	0	1	1	1	no	7	CoronaVac	no	no	no	no	no	no	no	no	no	no	no	no	22.2656	2	0	0	2	224	32	5	<4	0	0.08	0
115	26	158	81	Bachelor degree or above	4001-6000	1	0	1	0	0	no	0	Sinopharm Vero Cell-Inactivated,COVID-19 Vaccine	no	no	no	CoronaVac	no	no	no	no	no	no	no	no	32.4467	3	0	0	0	206	29.4286	4	<4	0	0.15	0
116	35	154	47.5	Bachelor degree or above	4001-6000	2	1	1	0	0	no	0	CoronaVac	Myalgia	0	1	CoronaVac	Injection-site pain	0	4	no	no	no	no	No processing	20.0287	2	1	1	0	199	28.4286	4	12	1	1.67	1
117	26	160	71	Senior High School (Technical/Technical school)	6001-10000	1	0	1	1	0	no	5	Sinopharm Vero Cell-Inactivated,COVID-19 Vaccine	no	no	no	Sinopharm Vero Cell-Inactivated,COVID-19 Vaccine	no	no	no	no	no	no	no	no	27.7344	3	0	0	2	139	19.8571	1	6	0	0.17	0
118	23	163	52	Senior High School (Technical/Technical school)	6001-10000	2	1	1	0	0	no	1	Sinopharm Vero Cell-Inactivated,COVID-19 Vaccine	other	0	1	Sinopharm Vero Cell-Inactivated,COVID-19 Vaccine	other	0	1	no	no	no	no	No processing	19.5717	2	1	1	1	62	8.85714	1	24	1	4.95	1
119	26	150	41.5	college	4001-6000	1	0	1	0	0	no	7	Sinopharm Vero Cell-Inactivated,COVID-19 Vaccine	no	no	no	CoronaVac	no	no	no	no	no	no	no	no	18.4444	1	0	0	2	192	27.4286	3	<4	0	0.96	0
120	25	158	42	college	4001-6000	1	0	1	0	1	no	7	Sinopharm Vero Cell-Inactivated,COVID-19 Vaccine	Injection-site pain	0	2	Sinopharm Vero Cell-Inactivated,COVID-19 Vaccine	no	no	no	no	no	no	no	No processing	16.8242	1	1	0	2	85	12.1429	1	24	1	3	1
121	28	164	57	college	10001-20000	2	1	1	0	0	no	0	CoronaVac	Injection-site swelling	0	3	CoronaVac	Injection-site swelling	0	3	CoronaVac	Injection-site swelling	0	3	No processing	21.1927	2	1	1	0	11	1.57143	1	256	1	47.38	1
122	32	160	51	Bachelor degree or above	4001-6000	≥3	2	1	0	0	no	7	CoronaVac	Injection-site swelling	0	7	CoronaVac	no	no	no	CoronaVac	Injection-site pain┋Injection-site swelling	0	7	No processing	19.9219	2	1	2	2	70	10	1	256	1	47.6	1
123	35	159	58	Junior high school	4001-6000	≥3	2	0	0	0	no	7	Sinopharm Vero Cell-Inactivated,COVID-19 Vaccine	no	no	no	Sinopharm Vero Cell-Inactivated,COVID-19 Vaccine	no	no	no	Sinopharm Vero Cell-Inactivated,COVID-19 Vaccine	Injection-site pain	2	1	no	22.9421	2	1	2	2	11	1.57143	1	96	1	17.4	1
124	26	162	45	Senior High School (Technical/Technical school)	2500-4000	1	0	1	0	0	no	7	CoronaVac	no	no	no	Sinopharm Vero Cell-Inactivated,COVID-19 Vaccine	no	no	no	no	no	no	no	no	17.1468	1	0	0	2	200	28.5714	4	16	1	6.21	1
125	29	158	48	Bachelor degree or above	6001-10000	2	1	1	0	1	no	0	CoronaVac	no	no	no	CoronaVac	no	no	no	no	no	no	no	no	19.2277	2	0	1	0	195	27.8571	3	6	0	1.66	1
126	25	158	62	Senior High School (Technical/Technical school)	4001-6000	2	1	0	0	0	no	7	CoronaVac	no	no	no	CoronaVac	other	0	2	no	no	no	no	no	24.8358	3	1	1	2	250	35.7143	5	4	0	0.95	0
127	25	159	38	college	10001-20000	1	0	1	0	0	no	0	Sinopharm Vero Cell-Inactivated,COVID-19 Vaccine	no	no	no	Sinopharm Vero Cell-Inactivated,COVID-19 Vaccine	no	no	no	no	no	no	no	no	15.0311	1	0	0	0	240	34.2857	5	<4	0	0.37	0
128	30	156	45	Senior High School (Technical/Technical school)	4001-6000	≥3	3	1	0	0	no	7	CoronaVac	no	no	no	CoronaVac	no	no	no	no	no	no	no	no	18.4911	1	0	2	2	128	18.2857	1	4	0	1.44	1
129	32	162	60	Junior high school	4001-6000	2	0	1	0	0	no	0	Sinopharm Vero Cell-Inactivated,COVID-19 Vaccine	no	no	no	CoronaVac	no	no	no	no	no	no	no	no	22.8624	2	0	0	0	195	27.8571	3	8	1	1.29	1
130	30	158	50	Junior high school	4001-6000	2	0	1	0	0	no	1	Sinopharm Vero Cell-Inactivated,COVID-19 Vaccine	no	no	no	Sinopharm Vero Cell-Inactivated,COVID-19 Vaccine	no	no	no	no	no	no	no	no	20.0288	2	0	0	1	153	21.8571	2	<4	0	0.22	0
131	26	162	45	Junior high school	4001-6000	1	0	1	1	0	no	7	Sinopharm Vero Cell-Inactivated,COVID-19 Vaccine	no	no	no	CoronaVac	no	no	no	no	no	no	no	no	17.1468	1	0	0	2	219	31.2857	4	16	1	0.85	0
132	30	156	49	college	4001-6000	≥3	2	0	0	0	no	2	Sinopharm Vero Cell-Inactivated,COVID-19 Vaccine	no	no	no	CoronaVac	no	no	no	Sinopharm Vero Cell-Inactivated,COVID-19 Vaccine	Injection-site pain	0	2	no	20.1348	2	1	2	1	9	1.28571	1	128	1	24.82	1
133	35	159	46	Bachelor degree or above	10001-20000	1	0	1	0	1	no	0	CoronaVac	no	no	no	CoronaVac	no	no	no	no	no	no	no	no	18.1955	1	0	0	0	165	23.5714	2	24	1	2.78	1
134	39	150	53	Junior high school	6001-10000	2	1	1	0	0	no	0	Sinopharm Vero Cell-Inactivated,COVID-19 Vaccine	no	no	no	Sinopharm Vero Cell-Inactivated,COVID-19 Vaccine	no	no	no	no	no	no	no	no	23.5556	2	0	1	0	142	20.2857	2	<4	0	0.22	0
135	27	162	55	college	6001-10000	1	0	1	0	0	no	0	CoronaVac	no	no	no	CoronaVac	no	no	no	no	no	no	no	no	20.9572	2	0	0	0	203	29	4	48	1	1.73	1
136	34	160	54	Senior High School (Technical/Technical school)	4001-6000	≥3	1	1	1	0	no	7	Sinopharm Vero Cell-Inactivated,COVID-19 Vaccine	Injection-site pain	1	2	no	no	no	no	no	no	no	no	No processing	21.0938	2	1	1	2	181	25.8571	3	6	0	0.14	0
137	28	158	53	Junior high school	2500-4000	1	0	0	0	0	no	7	CoronaVac	no	no	no	no	no	no	no	no	no	no	no	no	21.2306	2	0	0	2	192	27.4286	3	<4	0	0.2	0
138	35	150	58	college	4001-6000	≥3	2	0	0	0	no	7	CoronaVac	no	no	no	CoronaVac	no	no	no	no	no	no	no	no	25.7778	3	0	2	2	125	17.8571	1	32	1	4.88	1
139	40	160	45	Junior high school	4001-6000	≥3	3	0	0	0	no	0	CoronaVac	Injection-site pain	0	7	Sinopharm Vero Cell-Inactivated,COVID-19 Vaccine	Injection-site pain	0	7	no	no	no	no	No processing	17.5781	1	1	2	0	188	26.8571	3	<4	0	1.21	1
140	20	150	56.5	Junior high school	4001-6000	2	1	1	0	0	no	7	Sinopharm Vero Cell-Inactivated,COVID-19 Vaccine	no	no	no	Sinopharm Vero Cell-Inactivated,COVID-19 Vaccine	Injection-site pain	0	1	no	no	no	no	no	25.1111	3	1	1	2	202	28.8571	4	16	1	0.94	0
141	30	153	53	college	6001-10000	1	0	1	1	1	no	0	Sinopharm Vero Cell-Inactivated,COVID-19 Vaccine	Injection-site pain	2	4	Sinopharm Vero Cell-Inactivated,COVID-19 Vaccine	no	no	no	no	no	no	no	No processing	22.6409	2	1	0	0	201	28.7143	4	<4	0	0.14	0
142	35	162	51	college	4001-6000	1	0	1	0	0	no	0	CoronaVac	no	no	no	CoronaVac	no	no	no	no	no	no	no	no	19.433	2	0	0	0	146	20.8571	2	4	0	1.61	1
143	26	158	56	Junior high school	6001-10000	1	0	1	1	1	no	0	Sinopharm Vero Cell-Inactivated,COVID-19 Vaccine	no	no	no	CoronaVac	no	no	no	no	no	no	no	no	22.4323	2	0	0	0	205	29.2857	4	4	0	0.67	0
144	27	155	53.5	Senior High School (Technical/Technical school)	2500-4000	2	2	1	0	1	no	5	Sinopharm Vero Cell-Inactivated,COVID-19 Vaccine	no	no	no	Sinopharm Vero Cell-Inactivated,COVID-19 Vaccine	no	no	no	no	no	no	no	no	22.2685	2	0	2	2	172	24.5714	3	4	0	1.76	1
145	36	160	51	college	10001-20000	2	1	1	1	1	no	0	Sinopharm Vero Cell-Inactivated,COVID-19 Vaccine	Myalgia	0	2	CoronaVac	Injection-site pain	0	2	no	no	no	no	No processing	19.9219	2	1	1	0	206	29.4286	4	<4	0	0.29	0
146	30	160	59	Senior High School (Technical/Technical school)	4001-6000	1	0	1	0	0	no	7	CoronaVac	Injection-site pain	0	6	CoronaVac	no	no	no	no	no	no	no	No processing	23.0469	2	1	0	2	142	20.2857	2	6	0	2.07	1
147	24	159	50	Junior high school	4001-6000	1	0	1	1	1	no	0	Sinopharm Vero Cell-Inactivated,COVID-19 Vaccine	no	no	no	CoronaVac	no	no	no	no	no	no	no	no	19.7777	2	0	0	0	216	30.8571	4	6	0	0.32	0
148	36	158	43	Junior high school	6001-10000	≥3	3	0	0	0	no	7	Sinopharm Vero Cell-Inactivated,COVID-19 Vaccine	Injection-site pain	0	3	CoronaVac	no	no	no	no	no	no	no	No processing	17.2248	1	1	2	2	149	21.2857	2	<4	0	0.87	0
149	25	158	54.5	Bachelor degree or above	6001-10000	1	0	1	0	0	no	2	Sinopharm Vero Cell-Inactivated,COVID-19 Vaccine	no	no	no	Sinopharm Vero Cell-Inactivated,COVID-19 Vaccine	no	no	no	no	no	no	no	no	21.8314	2	0	0	1	163	23.2857	2	4	0	0.29	0
150	26	160	58	Junior high school	6001-10000	2	1	1	0	0	no	0	Sinopharm Vero Cell-Inactivated,COVID-19 Vaccine	no	no	no	Sinopharm Vero Cell-Inactivated,COVID-19 Vaccine	no	no	no	no	no	no	no	no	22.6562	2	0	1	0	148	21.1429	2	8	1	1.79	1
151	33	160	48	Bachelor degree or above	6001-10000	≥3	1	1	0	0	no	7	CoronaVac	Injection-site pain	0	1	CoronaVac	Injection-site pain	0	1	no	no	no	no	No processing	18.75	2	1	1	2	169	24.1429	3	6	0	0.78	0
152	35	161	50	Junior high school	6001-10000	2	1	1	1	0	no	7	Sinopharm Vero Cell-Inactivated,COVID-19 Vaccine	Injection-site pain	0	1	no	no	no	no	no	no	no	no	No processing	19.2894	2	1	1	2	196	28	4	<4	0	0.04	0
153	26	150	48	college	6001-10000	1	0	1	1	0	no	7	CoronaVac	no	no	no	CoronaVac	no	no	no	no	no	no	no	no	21.3333	2	0	0	2	176	25.1429	3	32	1	13.15	1
154	32	150	48	Senior High School (Technical/Technical school)	4001-6000	2	1	1	0	1	no	7	CoronaVac	no	no	no	Sinopharm Vero Cell-Inactivated,COVID-19 Vaccine	no	no	no	no	no	no	no	no	21.3333	2	0	1	2	177	25.2857	3	24	1	4.27	1
155	27	162	50	college	2500-4000	1	0	1	0	0	no	0	CoronaVac	no	no	no	CoronaVac	no	no	no	no	no	no	no	no	19.052	2	0	0	0	222	31.7143	4	6	0	1.44	1
156	19	156	48	Senior High School (Technical/Technical school)	6001-10000	1	0	1	1	0	no	7	Sinopharm Vero Cell-Inactivated,COVID-19 Vaccine	Fatigue	0	2	Sinopharm Vero Cell-Inactivated,COVID-19 Vaccine	Fatigue	0	2	no	no	no	no	No processing	19.7239	2	1	0	2	215	30.7143	4	96	1	20.63	1
157	32	156	43	college	2500-4000	2	2	1	1	0	no	4	CoronaVac	Injection-site pain	0	3	Sinopharm Vero Cell-Inactivated,COVID-19 Vaccine	no	no	no	no	no	no	no	No processing	17.6693	1	1	2	2	178	25.4286	3	6	0	0.15	0
158	25	161	72	Senior High School (Technical/Technical school)	4001-6000	1	0	1	0	0	no	7	Sinopharm Vero Cell-Inactivated,COVID-19 Vaccine	no	no	no	Sinopharm Vero Cell-Inactivated,COVID-19 Vaccine	no	no	no	no	no	no	no	no	27.7767	3	0	0	2	236	33.7143	5	6	0	0.89	0
159	30	160	65	Primary school and below	6001-10000	≥3	2	1	1	0	no	0	CoronaVac	no	no	no	CoronaVac	no	no	no	no	no	no	no	no	25.3906	3	0	2	0	179	25.5714	3	48	1	13.84	1
160	25	150	59	Senior High School (Technical/Technical school)	>20000	2	0	1	0	0	no	7	Sinopharm Vero Cell-Inactivated,COVID-19 Vaccine	Injection-site pain	0	1	CoronaVac	Injection-site pain	0	1	no	no	no	no	No processing	26.2222	3	1	0	2	213	30.4286	4	<4	0	0.5	0
161	32	150	47.5	Senior High School (Technical/Technical school)	4001-6000	2	1	1	0	0	no	2	CoronaVac	no	no	no	CoronaVac	no	no	no	no	no	no	no	no	21.1111	2	0	1	1	97	13.8571	1	48	1	18.17	1
162	27	152	45	Junior high school	6001-10000	1	0	1	0	0	no	0	CoronaVac	no	no	no	CoronaVac	no	no	no	no	no	no	no	no	19.4771	2	0	0	0	170	24.2857	3	16	1	2.54	1
163	32	161	49	Junior high school	6001-10000	≥3	1	1	0	0	no	7	CoronaVac	no	no	no	Sinopharm Vero Cell-Inactivated,COVID-19 Vaccine	other	0	1	no	no	no	no	no	18.9036	2	1	1	2	152	21.7143	2	6	0	1.28	1
164	22	158	45	Junior high school	4001-6000	1	0	1	1	1	no	4	CoronaVac	no	no	no	CoronaVac	no	no	no	no	no	no	no	no	18.026	1	0	0	2	215	30.7143	4	12	1	2.25	1
165	32	159	57	Senior High School (Technical/Technical school)	6001-10000	≥3	1	1	0	0	no	2	Sinopharm Vero Cell-Inactivated,COVID-19 Vaccine	no	no	no	CoronaVac	no	no	no	no	no	no	no	no	22.5466	2	0	1	1	180	25.7143	3	6	0	1.55	1
166	26	150	46	Senior High School (Technical/Technical school)	10001-20000	≥3	0	1	0	0	no	2	Sinopharm Vero Cell-Inactivated,COVID-19 Vaccine	no	no	no	no	no	no	no	no	no	no	no	no	20.4444	2	0	0	1	237	33.8571	5	<4	0	0.29	0
167	21	165	55	Senior High School (Technical/Technical school)	6001-10000	1	0	1	1	1	no	7	Sinopharm Vero Cell-Inactivated,COVID-19 Vaccine	no	no	no	no	no	no	no	no	no	no	no	no	20.202	2	0	0	2	237	33.8571	5	<4	0	0.13	0
168	25	156	43	Junior high school	4001-6000	2	1	1	1	0	no	0	CoronaVac	Injection-site pain┋Sleepy	2	8	CoronaVac	Injection-site pain┋Sleepy	2	8	no	no	no	no	No processing	17.6693	1	1	1	0	251	35.8571	5	8	1	2.57	1
169	28	164	60	college	10001-20000	1	0	1	0	1	no	7	CoronaVac	no	no	no	CoronaVac	Sleepy	0	0.5	no	no	no	no	no	22.3081	2	1	0	2	211	30.1429	4	4	0	2.49	1
170	25	155	43	Junior high school	6001-10000	2	2	1	0	0	no	0	CoronaVac	no	no	no	no	no	no	no	no	no	no	no	no	17.898	1	0	2	0	268	38.2857	6	<4	0	0.31	0
171	24	155	47.5	Senior High School (Technical/Technical school)	>20000	2	1	1	1	1	no	0	Sinopharm Vero Cell-Inactivated,COVID-19 Vaccine	no	no	no	Sinopharm Vero Cell-Inactivated,COVID-19 Vaccine	Injection-site pain	0	1	no	no	no	no	no	19.7711	2	1	1	0	213	30.4286	4	4	0	0.65	0
172	26	162	60	Senior High School (Technical/Technical school)	4001-6000	1	0	1	0	1	no	7	Sinopharm Vero Cell-Inactivated,COVID-19 Vaccine	Injection-site pain	0	2.5	no	no	no	no	no	no	no	no	No processing	22.8624	2	1	0	2	172	24.5714	3	<4	0	0.22	0
173	29	152	48	college	6001-10000	2	1	1	0	0	no	7	CoronaVac	Injection-site pain	1	1	Sinopharm Vero Cell-Inactivated,COVID-19 Vaccine	Injection-site pain	0	1	no	no	no	no	No processing	20.7756	2	1	1	2	220	31.4286	4	<4	0	0.32	0
174	25	160	42	Junior high school	4001-6000	≥3	0	1	1	0	no	0	CoronaVac	no	no	no	no	no	no	no	no	no	no	no	no	16.4062	1	0	0	0	209	29.8571	4	6	0	2.35	1
175	32	160	50	college	6001-10000	2	1	1	0	0	no	7	CoronaVac	Injection-site pain	0	1	CoronaVac	no	no	no	no	no	no	no	No processing	19.5312	2	1	1	2	175	25	3	12	1	2.9	1
176	26	155	50	college	6001-10000	1	0	1	1	0	no	7	Sinopharm Vero Cell-Inactivated,COVID-19 Vaccine	Injection-site pain	0	1	Sinopharm Vero Cell-Inactivated,COVID-19 Vaccine	no	no	no	no	no	no	no	No processing	20.8117	2	1	0	2	162	23.1429	2	4	0	1.02	1
177	21	168	70	Junior high school	6001-10000	1	0	1	1	1	no	7	CoronaVac	no	no	no	no	no	no	no	no	no	no	no	no	24.8016	3	0	0	2	230	32.8571	5	<4	0	0.06	0
178	21	160	50	college	6001-10000	1	0	1	1	0	no	7	Sinopharm Vero Cell-Inactivated,COVID-19 Vaccine	no	no	no	no	no	no	no	no	no	no	no	no	19.5312	2	0	0	2	188	26.8571	3	<4	0	0.13	0
179	37	158	51	college	4001-6000	2	1	1	0	1	no	0	CoronaVac	no	no	no	CoronaVac	Injection-site pain┋Fever	1	2	no	no	no	no	no	20.4294	2	1	1	0	175	25	3	6	0	0.66	0
180	33	163	62	Junior high school	10001-20000	≥3	3	1	1	1	no	7	Sinopharm Vero Cell-Inactivated,COVID-19 Vaccine	no	no	no	CoronaVac	no	no	no	no	no	no	no	no	23.3355	2	0	2	2	246	35.1429	5	12	1	2.24	1
181	29	160	65	Bachelor degree or above	10001-20000	1	0	1	0	0	no	4	CoronaVac	Dizziness	0	1	no	no	no	no	no	no	no	no	No processing	25.3906	3	1	0	2	248	35.4286	5	<4	0	0.26	0
182	24	156	56	Junior high school	4001-6000	2	2	1	1	0	no	0	CoronaVac	no	no	no	Sinopharm Vero Cell-Inactivated,COVID-19 Vaccine	no	no	no	no	no	no	no	no	23.0112	2	0	2	0	235	33.5714	5	<4	0	2.56	1
183	25	163	42	Senior High School (Technical/Technical school)	4001-6000	1	0	1	1	1	no	0	CoronaVac	no	no	no	no	no	no	no	no	no	no	no	no	15.8079	1	0	0	0	202	28.8571	4	<4	0	0.14	0
184	23	160	52	Junior high school	2500-4000	2	1	1	0	0	no	7	Sinopharm Vero Cell-Inactivated,COVID-19 Vaccine	Fatigue┋Dizziness	0	2	Sinopharm Vero Cell-Inactivated,COVID-19 Vaccine	no	no	no	no	no	no	no	No processing	20.3125	2	1	1	2	164	23.4286	2	6	0	0.27	0
185	43	160	52	Junior high school	2500-4000	≥3	3	1	0	0	no	5	Sinopharm Vero Cell-Inactivated,COVID-19 Vaccine	no	no	no	CoronaVac	Injection-site pain	0	1	no	no	no	no	no	20.3125	2	1	2	2	200	28.5714	4	<4	0	0.34	0
186	26	162.5	55	college	2500-4000	1	0	1	0	0	no	7	CoronaVac	no	no	no	CoronaVac	no	no	no	no	no	no	no	no	20.8284	2	0	0	2	231	33	5	16	1	1.06	1
187	31	155	51	Bachelor degree or above	10001-20000	≥3	1	1	0	0	no	5	CoronaVac	no	no	no	Sinopharm Vero Cell-Inactivated,COVID-19 Vaccine	no	no	no	Sinopharm Vero Cell-Inactivated,COVID-19 Vaccine	no	no	no	no	21.2279	2	0	1	2	56	8	1	24	1	4.53	1
188	28	152	53	Junior high school	6001-10000	≥3	0	1	0	0	no	7	Sinopharm Vero Cell-Inactivated,COVID-19 Vaccine	Injection-site swelling	0	1	Sinopharm Vero Cell-Inactivated,COVID-19 Vaccine	no	no	no	no	no	no	no	No processing	22.9398	2	1	0	2	248	35.4286	5	4	0	0.08	0
189	31	160	55	college	>20000	2	1	1	0	1	no	3	Sinopharm Vero Cell-Inactivated,COVID-19 Vaccine	no	no	no	CoronaVac	no	no	no	no	no	no	no	no	21.4844	2	0	1	2	198	28.2857	4	8	1	0.5	0
190	41	165	60	college	10001-20000	≥3	1	1	0	0	no	1	CoronaVac	no	no	no	Sinopharm Vero Cell-Inactivated,COVID-19 Vaccine	no	no	no	Sinopharm Vero Cell-Inactivated,COVID-19 Vaccine	no	no	no	no	22.0386	2	0	1	1	87	12.4286	1	96	1	7.93	1
191	25	162	53	Senior High School (Technical/Technical school)	6001-10000	2	0	1	0	0	no	0	Sinopharm Vero Cell-Inactivated,COVID-19 Vaccine	Injection-site pain	0	2	CoronaVac	no	no	no	Sinopharm Vero Cell-Inactivated,COVID-19 Vaccine	Injection-site pain	0	2	No processing	20.1951	2	1	0	0	58	8.28571	1	32	1	5.69	1
192	23	156	80	Junior high school	6001-10000	1	0	1	0	0	no	7	CoronaVac	Injection-site pain	0	1	CoronaVac	Injection-site pain	0	1	no	no	no	no	No processing	32.8731	3	1	0	2	236	33.7143	5	8	1	1.65	1
193	32	157	53	college	6001-10000	2	1	1	0	0	no	0	Sinopharm Vero Cell-Inactivated,COVID-19 Vaccine	no	no	no	Sinopharm Vero Cell-Inactivated,COVID-19 Vaccine	no	no	no	no	no	no	no	no	21.5019	2	0	1	0	182	26	3	<4	0	0.32	0
194	28	165	66	Bachelor degree or above	6001-10000	1	0	1	0	0	no	3	Sinopharm Vero Cell-Inactivated,COVID-19 Vaccine	Injection-site pain	1	1	CoronaVac	no	no	no	CoronaVac	no	no	no	No processing	24.2424	3	1	0	2	50	7.14286	1	128	1	15.56	1
195	33	163	55	college	6001-10000	2	1	1	0	0	no	0	Sinopharm Vero Cell-Inactivated,COVID-19 Vaccine	no	no	no	Sinopharm Vero Cell-Inactivated,COVID-19 Vaccine	no	no	no	Sinopharm Vero Cell-Inactivated,COVID-19 Vaccine	no	no	no	no	20.7008	2	0	1	0	77	11	1	64	1	9.11	1
196	28	157	44	Bachelor degree or above	4001-6000	1	0	1	0	0	no	5	Sinopharm Vero Cell-Inactivated,COVID-19 Vaccine	no	no	no	Sinopharm Vero Cell-Inactivated,COVID-19 Vaccine	no	no	no	CoronaVac	no	no	no	no	17.8506	1	0	0	2	79	11.2857	1	128	1	15.66	1
197	30	157	44	college	4001-6000	2	0	1	0	0	no	4	CoronaVac	Injection-site pain	0	1	CoronaVac	no	no	no	CoronaVac	Injection-site pain	0	1	No processing	17.8506	1	1	0	2	55	7.85714	1	256	1	32.63	1
198	33	163	54	college	10001-20000	2	0	1	0	0	no	0	CoronaVac	no	no	no	CoronaVac	no	no	no	no	no	no	no	no	20.3244	2	0	0	0	182	26	3	6	0	2.34	1
199	27	155	50	Junior high school	6001-10000	2	1	1	0	0	no	0	Sinopharm Vero Cell-Inactivated,COVID-19 Vaccine	Fatigue	0	1	Sinopharm Vero Cell-Inactivated,COVID-19 Vaccine	no	no	no	Sinopharm Vero Cell-Inactivated,COVID-19 Vaccine	no	no	no	No processing	20.8117	2	1	1	0	58	8.28571	1	64	1	15	1
200	26	157	42.5	Junior high school	2500-4000	2	1	1	0	0	no	3	CoronaVac	no	no	no	CoronaVac	no	no	no	no	no	no	no	no	17.2421	1	0	1	2	199	28.4286	4	6	0	1.2	1
201	30	160	50	Bachelor degree or above	10001-20000	≥3	1	1	0	0	no	4	Sinopharm Vero Cell-Inactivated,COVID-19 Vaccine	no	no	no	CoronaVac	Menstrual disorders	0	60	no	no	no	no	no	19.5312	2	1	1	2	248	35.4286	5	12	1	3.72	1
202	25	158	61	Senior High School (Technical/Technical school)	4001-6000	1	0	1	0	0	no	7	CoronaVac	no	no	no	Sinopharm Vero Cell-Inactivated,COVID-19 Vaccine	no	no	no	no	no	no	no	no	24.4352	3	0	0	2	172	24.5714	3	<4	0	0.35	0
203	37	159	56	college	6001-10000	2	1	1	0	0	no	0	CoronaVac	Injection-site pain	0	2	CoronaVac	Injection-site pain	0	2	CoronaVac	Injection-site pain	0	2	No processing	22.151	2	1	1	0	90	12.8571	1	192	1	41.53	1
204	35	163	55	Junior high school	2500-4000	2	1	1	0	0	no	0	CoronaVac	no	no	no	Sinopharm Vero Cell-Inactivated,COVID-19 Vaccine	no	no	no	no	no	no	no	no	20.7008	2	0	1	0	178	25.4286	3	4	0	0.69	0
205	25	168	60.4	Junior high school	4001-6000	2	0	1	1	0	no	7	Sinopharm Vero Cell-Inactivated,COVID-19 Vaccine	no	no	no	CoronaVac	no	no	no	no	no	no	no	no	21.4002	2	0	0	2	178	25.4286	3	8	1	0.48	0
206	32	152	46	college	4001-6000	2	1	1	0	0	no	3	Sinopharm Vero Cell-Inactivated,COVID-19 Vaccine	no	no	no	CoronaVac	no	no	no	Sinopharm Vero Cell-Inactivated,COVID-19 Vaccine	no	no	no	no	19.91	2	0	1	2	70	10	1	192	1	27.36	1
207	28	160	60	college	6001-10000	≥3	2	1	0	0	no	0	CoronaVac	no	no	no	Sinopharm Vero Cell-Inactivated,COVID-19 Vaccine	no	no	no	no	no	no	no	no	23.4375	2	0	2	0	206	29.4286	4	16	1	0.29	0
208	27	155	53	college	6001-10000	1	0	1	0	0	no	0	CoronaVac	Injection-site pain	0	1	CoronaVac	Injection-site pain	0	1	CoronaVac	Injection-site pain	0	1	No processing	22.0604	2	1	0	0	63	9	1	32	1	5.42	1
209	22	165	54	college	6001-10000	1	0	1	0	0	no	0	Sinopharm Vero Cell-Inactivated,COVID-19 Vaccine	no	no	no	Sinopharm Vero Cell-Inactivated,COVID-19 Vaccine	no	no	no	Sinopharm Vero Cell-Inactivated,COVID-19 Vaccine	no	no	no	no	19.8347	2	0	0	0	68	9.71429	1	24	1	6.1	1
210	25	160	46	Senior High School (Technical/Technical school)	10001-20000	2	0	0	0	0	no	0	CoronaVac	no	no	no	CoronaVac	no	no	no	no	no	no	no	no	17.9688	1	0	0	0	162	23.1429	2	12	1	2.07	1
211	27	153	46	Junior high school	4001-6000	1	0	1	0	0	no	5	CoronaVac	no	no	no	CoronaVac	no	no	no	no	no	no	no	no	19.6506	2	0	0	2	239	34.1429	5	6	0	1.67	1
212	30	162	55	Bachelor degree or above	6001-10000	1	0	1	0	0	no	7	CoronaVac	Injection-site pain	0	2	CoronaVac	Injection-site pain	0	2	CoronaVac	Injection-site pain	0	2	No processing	20.9572	2	1	0	2	90	12.8571	1	64	1	22.24	1
213	31	161	53	Senior High School (Technical/Technical school)	6001-10000	1	0	1	0	0	no	7	CoronaVac	no	no	no	CoronaVac	no	no	no	no	no	no	no	no	20.4467	2	0	0	2	218	31.1429	4	32	1	5.55	1
214	25	165	53	college	6001-10000	1	0	1	0	0	no	0	CoronaVac	no	no	no	CoronaVac	no	no	no	CoronaVac	no	no	no	no	19.4674	2	0	0	0	69	9.85714	1	32	1	5.25	1
215	25	160	51	college	6001-10000	≥3	2	1	1	0	no	7	CoronaVac	Injection-site pain	0	1	CoronaVac	Injection-site pain	0	1	no	no	no	no	No processing	19.9219	2	1	2	2	260	37.1429	6	12	1	0.13	0
216	21	160	61.5	Senior High School (Technical/Technical school)	6001-10000	2	1	1	1	1	no	7	CoronaVac	no	no	no	CoronaVac	no	no	no	no	no	no	no	no	24.0234	3	0	1	2	263	37.5714	6	<4	0	0.37	0
217	23	165	70	Junior high school	6001-10000	1	0	1	0	0	no	7	CoronaVac	Injection-site pain	0	2	CoronaVac	no	no	no	no	no	no	no	No processing	25.7117	3	1	0	2	257	36.7143	6	<4	0	0.25	0
218	26	153	40	Junior high school	6001-10000	1	0	1	0	0	no	0	CoronaVac	no	no	no	CoronaVac	no	no	no	CoronaVac	Injection-site pain	0	3	no	17.0874	1	1	0	0	21	3	1	256	1	33.92	1
219	32	159	58	Junior high school	4001-6000	≥3	3	1	0	0	no	7	Sinopharm Vero Cell-Inactivated,COVID-19 Vaccine	no	no	no	CoronaVac	no	no	no	no	no	no	no	no	22.9421	2	0	2	2	221	31.5714	4	<4	0	1.21	1
220	35	156	52	Bachelor degree or above	10001-20000	≥3	1	1	1	1	no	7	CoronaVac	Injection-site pain	0	2	Sinopharm Vero Cell-Inactivated,COVID-19 Vaccine	no	no	no	Sinopharm Vero Cell-Inactivated,COVID-19 Vaccine	Injection-site pain	0	2	No processing	21.3675	2	1	1	2	141	20.1429	2	12	1	2.06	1
221	25	150	43	college	6001-10000	≥3	0	0	0	0	no	0	CoronaVac	Injection-site pain	0	0.5	Sinopharm Vero Cell-Inactivated,COVID-19 Vaccine	Injection-site pain	0	0.5	Sinopharm Vero Cell-Inactivated,COVID-19 Vaccine	Injection-site pain	0	2	No processing	19.1111	2	1	0	0	58	8.28571	1	48	1	16.06	1
222	27	156	54	college	6001-10000	1	0	1	0	0	no	5	Sinopharm Vero Cell-Inactivated,COVID-19 Vaccine	no	no	no	Sinopharm Vero Cell-Inactivated,COVID-19 Vaccine	no	no	no	no	no	no	no	no	22.1893	2	0	0	2	170	24.2857	3	<4	0	0.96	0
223	26	156	49	Junior high school	4001-6000	2	1	1	1	0	no	7	CoronaVac	no	no	no	Sinopharm Vero Cell-Inactivated,COVID-19 Vaccine	no	no	no	no	no	no	no	no	20.1348	2	0	1	2	258	36.8571	6	8	1	0.35	0
224	31	160	46	Bachelor degree or above	4001-6000	2	1	1	0	0	no	5	Sinopharm Vero Cell-Inactivated,COVID-19 Vaccine	Injection-site swelling	0	0.5	Sinopharm Vero Cell-Inactivated,COVID-19 Vaccine	no	no	no	no	no	no	no	No processing	17.9688	1	1	1	2	80	11.4286	1	8	1	0.93	0
225	25	157	64	Senior High School (Technical/Technical school)	6001-10000	2	1	1	0	0	no	0	CoronaVac	Injection-site pain	0	7	CoronaVac	no	no	no	no	no	no	no	No processing	25.9645	3	1	1	0	273	39	6	32	1	3.27	1
226	25	161	55	college	6001-10000	2	1	1	0	0	no	7	CoronaVac	no	no	no	CoronaVac	no	no	no	Sinopharm Vero Cell-Inactivated,COVID-19 Vaccine	no	no	no	no	21.2183	2	0	1	2	116	16.5714	1	96	1	5.95	1
227	28	163	53	college	6001-10000	1	0	1	1	0	no	3	Sinopharm Vero Cell-Inactivated,COVID-19 Vaccine	no	no	no	CoronaVac	no	no	no	no	no	no	no	no	19.9481	2	0	0	2	265	37.8571	6	12	1	0.42	0
228	31	157	50	Junior high school	4001-6000	≥3	2	1	0	0	no	0	Sinopharm Vero Cell-Inactivated,COVID-19 Vaccine	Injection-site pain	0	2	CoronaVac	no	no	no	Sinopharm Vero Cell-Inactivated,COVID-19 Vaccine	no	no	no	No processing	20.2848	2	1	2	0	77	11	1	32	1	10.27	1
229	24	149	45	Senior High School (Technical/Technical school)	6001-10000	1	0	1	0	0	no	7	CoronaVac	Injection-site pain┋Sore throat	0	1	CoronaVac	no	no	no	CoronaVac	Injection-site pain┋Sore throat	0	1.5	No processing	20.2694	2	1	0	2	94	13.4286	1	512	1	13.2	1
230	30	166	59	college	6001-10000	1	0	1	0	0	no	7	CoronaVac	no	no	no	Sinopharm Vero Cell-Inactivated,COVID-19 Vaccine	no	no	no	Sinopharm Vero Cell-Inactivated,COVID-19 Vaccine	no	no	no	no	21.4109	2	0	0	2	56	8	1	128	1	10.45	1
231	26	168	76	Junior high school	4001-6000	2	1	1	0	0	no	7	Sinopharm Vero Cell-Inactivated,COVID-19 Vaccine	Injection-site pain	0	3	Sinopharm Vero Cell-Inactivated,COVID-19 Vaccine	Injection-site pain	0	3	no	no	no	no	No processing	26.9274	3	1	1	2	217	31	4	4	0	0.39	0
232	25	158	48.8	Junior high school	6001-10000	2	2	1	0	0	no	0	CoronaVac	no	no	no	CoronaVac	no	no	no	no	no	no	no	no	19.5481	2	0	2	0	191	27.2857	3	8	1	0.47	0
233	31	153	53	Senior High School (Technical/Technical school)	6001-10000	2	2	1	1	0	no	0	Sinopharm Vero Cell-Inactivated,COVID-19 Vaccine	no	no	no	CoronaVac	no	no	no	Sinopharm Vero Cell-Inactivated,COVID-19 Vaccine	Injection-site pain	1	1	no	22.6409	2	1	2	0	81	11.5714	1	24	1	3.13	1
234	31	160	75	Junior high school	4001-6000	2	7	1	1	1	no	0	CoronaVac	Injection-site pain	1	1	Sinopharm Vero Cell-Inactivated,COVID-19 Vaccine	no	no	no	no	no	no	no	No processing	29.2969	3	1	2	0	203	29	4	12	1	0.65	0
235	24	158	45	Junior high school	4001-6000	1	0	1	0	0	no	4	CoronaVac	Injection-site pain	0	2	CoronaVac	Injection-site pain	0	2	CoronaVac	Injection-site pain	0	2	No processing	18.026	1	1	0	2	46	6.57143	1	96	1	16.58	1
236	28	162	46	Bachelor degree or above	4001-6000	≥3	1	1	0	0	no	0	CoronaVac	no	no	no	CoronaVac	no	no	no	CoronaVac	no	no	no	no	17.5278	1	0	1	0	127	18.1429	1	96	1	7.97	1
237	39	155	50	Junior high school	2500-4000	2	1	1	0	0	no	0	Sinopharm Vero Cell-Inactivated,COVID-19 Vaccine	no	no	no	CoronaVac	no	no	no	no	no	no	no	no	20.8117	2	0	1	0	194	27.7143	3	<4	0	0.16	0
238	35	152	50	college	10001-20000	2	1	1	0	0	no	0	Sinopharm Vero Cell-Inactivated,COVID-19 Vaccine	no	no	no	Sinopharm Vero Cell-Inactivated,COVID-19 Vaccine	no	no	no	CoronaVac	no	no	no	no	21.6413	2	0	1	0	87	12.4286	1	64	1	5.57	1
239	24	160	50	Senior High School (Technical/Technical school)	6001-10000	1	0	1	0	1	no	0	CoronaVac	no	no	no	CoronaVac	no	no	no	no	no	no	no	no	19.5312	2	0	0	0	210	30	4	24	1	8.54	1
240	27	152	65	Senior High School (Technical/Technical school)	2500-4000	1	0	1	0	0	no	0	CoronaVac	no	no	no	CoronaVac	no	no	no	CoronaVac	no	no	no	no	28.1337	3	0	0	0	78	11.1429	1	64	1	6.27	1
241	30	165	54	college	4001-6000	1	0	1	0	0	no	7	Sinopharm Vero Cell-Inactivated,COVID-19 Vaccine	no	no	no	no	no	no	no	no	no	no	no	no	19.8347	2	0	0	2	291	41.5714	6	6	0	0.33	0
242	26	158	65	college	6001-10000	1	0	1	0	0	no	0	Sinopharm Vero Cell-Inactivated,COVID-19 Vaccine	no	no	no	Sinopharm Vero Cell-Inactivated,COVID-19 Vaccine	no	no	no	Sinopharm Vero Cell-Inactivated,COVID-19 Vaccine	Injection-site pain	1	2	no	26.0375	3	1	0	0	86	12.2857	1	256	1	13.8	1
243	33	161	44	Junior high school	6001-10000	≥3	1	1	0	0	no	7	CoronaVac	no	no	no	CoronaVac	no	no	no	no	no	no	no	no	16.9747	1	0	1	2	209	29.8571	4	<4	0	0.45	0
244	24	153	50	college	4001-6000	1	0	1	1	0	no	5	Sinopharm Vero Cell-Inactivated,COVID-19 Vaccine	Diarrhea	1	1	CoronaVac	no	no	no	no	no	no	no	No processing	21.3593	2	1	0	2	266	38	6	24	1	2.31	1
245	32	150	53	college	6001-10000	1	0	1	0	0	no	0	Sinopharm Vero Cell-Inactivated,COVID-19 Vaccine	no	no	no	CoronaVac	no	no	no	no	no	no	no	no	23.5556	2	0	0	0	230	32.8571	5	<4	0	0.26	0
246	31	158	45	college	2500-4000	≥3	1	1	0	0	no	7	Sinopharm Vero Cell-Inactivated,COVID-19 Vaccine	no	no	no	CoronaVac	no	no	no	no	no	no	no	no	18.026	1	0	1	2	273	39	6	8	1	0.56	0
247	24	147	53	college	4001-6000	1	0	1	1	0	no	7	Sinopharm Vero Cell-Inactivated,COVID-19 Vaccine	no	no	no	CoronaVac	no	no	no	no	no	no	no	no	24.5268	3	0	0	2	273	39	6	16	1	1.92	1
248	28	150	42	Junior high school	4001-6000	1	0	1	0	0	no	2	Sinopharm Vero Cell-Inactivated,COVID-19 Vaccine	no	no	no	Sinopharm Vero Cell-Inactivated,COVID-19 Vaccine	no	no	no	Sinopharm Vero Cell-Inactivated,COVID-19 Vaccine	no	no	no	no	18.6667	2	0	0	1	111	15.8571	1	64	1	15.78	1
249	41	152	48	Junior high school	2500-4000	≥3	2	1	0	0	no	7	Sinopharm Vero Cell-Inactivated,COVID-19 Vaccine	no	no	no	CoronaVac	no	no	no	CoronaVac	no	no	no	no	20.7756	2	0	2	2	152	21.7143	2	8	1	3.11	1
250	27	155	45	college	2500-4000	2	1	1	0	0	no	7	CoronaVac	no	no	no	CoronaVac	no	no	no	CoronaVac	no	no	no	no	18.7305	2	0	1	2	68	9.71429	1	512	1	84.59	1
251	30	158	50	college	4001-6000	≥3	1	1	0	0	no	2	Sinopharm Vero Cell-Inactivated,COVID-19 Vaccine	no	no	no	CoronaVac	no	no	no	CoronaVac	no	no	no	no	20.0288	2	0	1	1	180	25.7143	3	16	1	5.56	1
252	29	158	73	Senior High School (Technical/Technical school)	6001-10000	≥3	2	1	0	0	no	0	Sinopharm Vero Cell-Inactivated,COVID-19 Vaccine	no	no	no	CoronaVac	no	no	no	CoronaVac	no	no	no	no	29.2421	3	0	2	0	99	14.1429	1	32	1	9.89	1
253	27	152	52	Senior High School (Technical/Technical school)	6001-10000	2	0	1	0	0	no	7	CoronaVac	no	no	no	CoronaVac	no	no	no	CoronaVac	no	no	no	no	22.5069	2	0	0	2	146	20.8571	2	32	1	5.37	1
254	28	160	43.5	Senior High School (Technical/Technical school)	4001-6000	1	0	1	0	0	no	0	Sinopharm Vero Cell-Inactivated,COVID-19 Vaccine	no	no	no	CoronaVac	no	no	no	CoronaVac	no	no	no	no	16.9922	1	0	0	0	103	14.7143	1	96	1	14.45	1
255	33	158	56	college	10001-20000	2	1	1	0	0	no	0	CoronaVac	Injection-site pain	0	3	Sinopharm Vero Cell-Inactivated,COVID-19 Vaccine	Injection-site pain	0	3	Sinopharm Vero Cell-Inactivated,COVID-19 Vaccine	Injection-site pain	0	3	No processing	22.4323	2	1	1	0	168	24	3	64	1	3.7	1
256	25	157	45	Senior High School (Technical/Technical school)	6001-10000	≥3	2	1	0	1	no	0	CoronaVac	Injection-site pain┋Injection-site swelling	0	1	CoronaVac	Injection-site pain┋Injection-site swelling	0	1	CoronaVac	Injection-site pain┋Injection-site swelling	0	1	No processing	18.2563	1	1	2	0	157	22.4286	2	64	1	21.02	1
257	25	176	68	college	6001-10000	1	0	1	1	0	no	7	Sinopharm Vero Cell-Inactivated,COVID-19 Vaccine	Injection-site pain	0	2	Sinopharm Vero Cell-Inactivated,COVID-19 Vaccine	no	no	no	CoronaVac	no	no	no	No processing	21.9525	2	1	0	2	135	19.2857	1	64	1	21.64	1
258	27	155.5	40	college	4001-6000	1	0	1	0	0	no	0	Sinopharm Vero Cell-Inactivated,COVID-19 Vaccine	Injection-site pain	0	2	Sinopharm Vero Cell-Inactivated,COVID-19 Vaccine	no	no	no	Sinopharm Vero Cell-Inactivated,COVID-19 Vaccine	no	no	no	No processing	16.5424	1	1	0	0	129	18.4286	1	32	1	22.18	1
259	26	163	90	Senior High School (Technical/Technical school)	10001-20000	1	0	1	0	0	no	0	Sinopharm Vero Cell-Inactivated,COVID-19 Vaccine	Injection-site pain	0	1	CoronaVac	Injection-site pain	0	1	CoronaVac	Injection-site pain	0	1	No processing	33.8741	3	1	0	0	174	24.8571	3	32	1	6.05	1
260	24	162.5	54	college	6001-10000	2	0	1	0	0	no	0	Sinopharm Vero Cell-Inactivated,COVID-19 Vaccine	no	no	no	CoronaVac	no	no	no	CoronaVac	no	no	no	no	20.4497	2	0	0	0	74	10.5714	1	384	1	38.35	1
261	34	159	54	Junior high school	2500-4000	2	1	1	0	0	no	0	CoronaVac	no	no	no	CoronaVac	no	no	no	CoronaVac	no	no	no	no	21.3599	2	0	1	0	165	23.5714	2	24	1	11.27	1
262	26	165	49	Bachelor degree or above	6001-10000	1	0	1	0	0	no	0	CoronaVac	no	no	no	Sinopharm Vero Cell-Inactivated,COVID-19 Vaccine	no	no	no	Sinopharm Vero Cell-Inactivated,COVID-19 Vaccine	Injection-site pain	1	2	no	17.9982	1	1	0	0	148	21.1429	2	192	1	24.58	1
263	25	160	60	Junior high school	2500-4000	≥3	2	1	0	0	no	0	CoronaVac	no	no	no	CoronaVac	no	no	no	CoronaVac	no	no	no	no	23.4375	2	0	2	0	172	24.5714	3	12	1	2.86	1
264	27	155	53	college	>20000	1	0	1	0	0	no	0	CoronaVac	no	no	no	CoronaVac	no	no	no	Sinopharm Vero Cell-Inactivated,COVID-19 Vaccine	Injection-site pain	0	2	no	22.0604	2	1	0	0	146	20.8571	2	256	1	31.04	1
265	28	158	46	Junior high school	6001-10000	1	0	1	0	1	no	7	CoronaVac	no	no	no	CoronaVac	Injection-site pain	1	2	CoronaVac	Injection-site pain	1	2	no	18.4265	1	1	0	2	165	23.5714	2	24	1	6.13	1
266	23	163	63	college	6001-10000	1	0	1	0	1	no	3	CoronaVac	no	no	no	CoronaVac	no	no	no	CoronaVac	no	no	no	no	23.7118	2	0	0	2	159	22.7143	2	48	1	7.13	1
267	29	153.5	39	Senior High School (Technical/Technical school)	4001-6000	2	1	1	0	0	no	0	Sinopharm Vero Cell-Inactivated,COVID-19 Vaccine	no	no	no	CoronaVac	no	no	no	CoronaVac	no	no	no	no	16.5519	1	0	1	0	82	11.7143	1	1024	1	75.61	1
268	20	154	45	Junior high school	2500-4000	2	0	1	0	0	no	0	Sinopharm Vero Cell-Inactivated,COVID-19 Vaccine	no	no	no	CoronaVac	no	no	no	Sinopharm Vero Cell-Inactivated,COVID-19 Vaccine	no	no	no	no	18.9745	2	0	0	0	172	24.5714	3	32	1	2.95	1
269	26	150	40	Junior high school	6001-10000	1	0	1	0	0	no	7	Sinopharm Vero Cell-Inactivated,COVID-19 Vaccine	Injection-site pain	0	2	CoronaVac	no	no	no	CoronaVac	Injection-site pain	0	2	No processing	17.7778	1	1	0	2	126	18	1	32	1	3.83	1
270	26	156.5	60	Senior High School (Technical/Technical school)	4001-6000	1	0	1	0	0	no	3	CoronaVac	no	no	no	CoronaVac	no	no	no	CoronaVac	no	no	no	no	24.4975	3	0	0	2	20	2.85714	1	384	1	39.02	1
271	32	153	55	Junior high school	2500-4000	2	1	1	1	0	no	7	CoronaVac	Injection-site pain	0	3	CoronaVac	no	no	no	CoronaVac	no	no	no	No processing	23.4952	2	1	1	2	163	23.2857	2	96	1	14.38	1
272	29	146.5	69	Junior high school	4001-6000	2	1	1	0	0	no	7	Sinopharm Vero Cell-Inactivated,COVID-19 Vaccine	Injection-site pain	0	2	CoronaVac	Injection-site pain	0	2	CoronaVac	Injection-site pain	0	2	No processing	32.1495	3	1	1	2	110	15.7143	1	128	1	22.03	1
273	23	150	56	Senior High School (Technical/Technical school)	4001-6000	1	0	1	0	0	no	7	CoronaVac	no	no	no	Sinopharm Vero Cell-Inactivated,COVID-19 Vaccine	no	no	no	Sinopharm Vero Cell-Inactivated,COVID-19 Vaccine	no	no	no	no	24.8889	3	0	0	2	90	12.8571	1	16	1	1.98	1
274	24	163	60	college	10001-20000	1	0	1	0	0	no	7	CoronaVac	no	no	no	CoronaVac	no	no	no	CoronaVac	Injection-site pain	0	1	no	22.5827	2	1	0	2	78	11.1429	1	384	1	78.7	1
275	27	165	57.5	Bachelor degree or above	4001-6000	≥3	1	1	0	0	no	7	Sinopharm Vero Cell-Inactivated,COVID-19 Vaccine	no	no	no	CoronaVac	no	no	no	CoronaVac	no	no	no	no	21.1203	2	0	1	2	155	22.1429	2	64	1	7.9	1
276	32	159	44	Bachelor degree or above	>20000	2	1	1	1	1	no	3	Sinopharm Vero Cell-Inactivated,COVID-19 Vaccine	no	no	no	Sinopharm Vero Cell-Inactivated,COVID-19 Vaccine	no	no	no	Sinopharm Vero Cell-Inactivated,COVID-19 Vaccine	no	no	no	no	17.4044	1	0	1	2	175	25	3	384	1	32.47	1
277	28	150	42.5	Senior High School (Technical/Technical school)	6001-10000	2	1	1	0	0	no	7	Sinopharm Vero Cell-Inactivated,COVID-19 Vaccine	no	no	no	Sinopharm Vero Cell-Inactivated,COVID-19 Vaccine	no	no	no	Sinopharm Vero Cell-Inactivated,COVID-19 Vaccine	Injection-site pain	1	0.5	no	18.8889	2	1	1	2	111	15.8571	1	128	1	20.23	1
278	31	158	51	college	>20000	1	0	1	0	0	no	0	Sinopharm Vero Cell-Inactivated,COVID-19 Vaccine	no	no	no	Sinopharm Vero Cell-Inactivated,COVID-19 Vaccine	no	no	no	4.安徽智飞（三针剂次重组蛋白疫苗）	Injection-site pain	0	1	no	20.4294	2	1	0	0	51	7.28571	1	256	1	47.65	1
279	31	142.5	40	Bachelor degree or above	4001-6000	≥3	3	1	1	1	no	3	Sinopharm Vero Cell-Inactivated,COVID-19 Vaccine	no	no	no	Sinopharm Vero Cell-Inactivated,COVID-19 Vaccine	no	no	no	CoronaVac	no	no	no	no	19.6984	2	0	2	2	187	26.7143	3	24	1	6.36	1
280	27	154	49	Senior High School (Technical/Technical school)	2500-4000	2	1	1	0	0	no	0	CoronaVac	no	no	no	CoronaVac	no	no	no	CoronaVac	no	no	no	no	20.6612	2	0	1	0	83	11.8571	1	64	1	15.26	1
281	22	154	43	Junior high school	6001-10000	1	0	1	0	0	no	7	CoronaVac	no	no	no	CoronaVac	no	no	no	CoronaVac	no	no	no	no	18.1312	1	0	0	2	194	27.7143	3	12	1	2.79	1
282	28	162.5	53	Senior High School (Technical/Technical school)	2500-4000	2	1	1	0	0	no	7	Sinopharm Vero Cell-Inactivated,COVID-19 Vaccine	Injection-site pain	0	1	CoronaVac	no	no	no	CoronaVac	no	no	no	No processing	20.071	2	1	1	2	92	13.1429	1	192	1	29.81	1
283	32	158	47	college	6001-10000	2	1	1	0	0	no	7	CoronaVac	no	no	no	CoronaVac	no	no	no	CoronaVac	Injection-site pain┋Injection-site swelling	0	5	no	18.8271	2	1	1	2	79	11.2857	1	384	1	34.38	1
284	22	158	37	Junior high school	6001-10000	≥3	1	1	0	0	no	5	CoronaVac	no	no	no	CoronaVac	no	no	no	Sinopharm Vero Cell-Inactivated,COVID-19 Vaccine	no	no	no	no	14.8213	1	0	1	2	182	26	3	64	1	17.22	1
285	33	155.5	48.5	Senior High School (Technical/Technical school)	6001-10000	2	1	1	0	0	no	4	CoronaVac	no	no	no	CoronaVac	no	no	no	CoronaVac	Injection-site pain	0	7	no	20.0577	2	1	1	2	56	8	1	256	1	63.11	1
286	33	158	55	college	4001-6000	≥3	1	1	0	1	no	4	CoronaVac	no	no	no	CoronaVac	no	no	no	CoronaVac	Injection-site pain	0	2	no	22.0317	2	1	1	2	173	24.7143	3	64	1	20.12	1
287	29	171	60	Bachelor degree or above	6001-10000	2	1	1	0	0	no	0	Sinopharm Vero Cell-Inactivated,COVID-19 Vaccine	no	no	no	Sinopharm Vero Cell-Inactivated,COVID-19 Vaccine	no	no	no	Sinopharm Vero Cell-Inactivated,COVID-19 Vaccine	Injection-site pain	0	1	no	20.5191	2	1	1	0	155	22.1429	2	16	1	5.39	1
288	25	161	53	Bachelor degree or above	2500-4000	1	0	1	0	0	no	7	CoronaVac	no	no	no	Sinopharm Vero Cell-Inactivated,COVID-19 Vaccine	other	1	7	Sinopharm Vero Cell-Inactivated,COVID-19 Vaccine	other	1	7	no	20.4467	2	1	0	2	181	25.8571	3	32	1	10.53	1
289	19	153	43	Senior High School (Technical/Technical school)	4001-6000	1	0	1	0	0	no	5	Sinopharm Vero Cell-Inactivated,COVID-19 Vaccine	Injection-site pain	0	2	Sinopharm Vero Cell-Inactivated,COVID-19 Vaccine	Injection-site pain	0	2	Sinopharm Vero Cell-Inactivated,COVID-19 Vaccine	Injection-site pain	2	3	No processing	18.369	1	1	0	2	146	20.8571	2	48	1	4.51	1
290	31	160	65	Senior High School (Technical/Technical school)	10001-20000	2	2	1	0	0	no	7	CoronaVac	no	no	no	CoronaVac	no	no	no	CoronaVac	no	no	no	no	25.3906	3	0	2	2	117	16.7143	1	48	1	4.36	1
291	33	158	56	Senior High School (Technical/Technical school)	10001-20000	2	1	1	1	0	no	7	Sinopharm Vero Cell-Inactivated,COVID-19 Vaccine	Injection-site pain	0	1	Sinopharm Vero Cell-Inactivated,COVID-19 Vaccine	Injection-site pain	0	1	Sinopharm Vero Cell-Inactivated,COVID-19 Vaccine	Injection-site pain	0	1	No processing	22.4323	2	1	1	2	99	14.1429	1	32	1	2.63	1
292	36	155	58	Senior High School (Technical/Technical school)	10001-20000	≥3	3	1	0	0	no	0	CoronaVac	Injection-site pain	0	3	CoronaVac	Injection-site pain┋Fatigue	0	3	CoronaVac	no	no	no	No processing	24.1415	3	1	2	0	193	27.5714	3	32	1	11.57	1
293	24	159	60	college	10001-20000	2	1	1	0	0	no	7	CoronaVac	Fatigue	0	3	CoronaVac	Fatigue	0	3	CoronaVac	Fatigue	0	3	No processing	23.7332	2	1	1	2	235	33.5714	5	8	1	2.11	1
294	22	160	47.5	college	6001-10000	1	0	1	0	1	no	7	CoronaVac	no	no	no	CoronaVac	no	no	no	CoronaVac	Injection-site pain	1	1	no	18.5547	2	1	0	2	185	26.4286	3	32	1	8.1	1
295	28	162	45	Junior high school	4001-6000	2	1	1	0	1	no	0	Sinopharm Vero Cell-Inactivated,COVID-19 Vaccine	Injection-site swelling	0	2	CoronaVac	no	no	no	CoronaVac	Injection-site pain	0	3	No processing	17.1468	1	1	1	0	164	23.4286	2	32	1	5.78	1
296	27	155	58	Senior High School (Technical/Technical school)	6001-10000	1	0	1	0	0	no	7	Sinopharm Vero Cell-Inactivated,COVID-19 Vaccine	no	no	no	Sinopharm Vero Cell-Inactivated,COVID-19 Vaccine	no	no	no	Sinopharm Vero Cell-Inactivated,COVID-19 Vaccine	Injection-site pain	1	3	no	24.1415	3	1	0	2	174	24.8571	3	24	1	7.71	1
297	35	157	48	Junior high school	2500-4000	≥3	1	1	0	0	no	7	CoronaVac	Injection-site pain	1	2	CoronaVac	Injection-site pain	1	2	Sinopharm Vero Cell-Inactivated,COVID-19 Vaccine	Injection-site pain	1	2	No processing	19.4734	2	1	1	2	135	19.2857	1	64	1	9.79	1
298	28	153.5	48	Bachelor degree or above	10001-20000	1	0	1	1	1	no	7	Sinopharm Vero Cell-Inactivated,COVID-19 Vaccine	no	no	no	Sinopharm Vero Cell-Inactivated,COVID-19 Vaccine	no	no	no	Sinopharm Vero Cell-Inactivated,COVID-19 Vaccine	Injection-site pain	0	3	no	20.3716	2	1	0	2	201	28.7143	4	16	1	3.45	1
299	29	159	55	Junior high school	6001-10000	2	1	1	1	0	no	7	Sinopharm Vero Cell-Inactivated,COVID-19 Vaccine	no	no	no	CoronaVac	no	no	no	CoronaVac	Injection-site pain	1	10	no	21.7555	2	1	1	2	169	24.1429	3	48	1	18.53	1
300	28	154	56	Senior High School (Technical/Technical school)	4001-6000	2	0	1	0	0	no	0	CoronaVac	other	0	15	CoronaVac	no	no	no	CoronaVac	no	no	no	No processing	23.6128	2	1	0	0	186	26.5714	3	32	1	3.3	1
301	38	163	53	Senior High School (Technical/Technical school)	4001-6000	2	1	1	0	0	no	7	CoronaVac	Injection-site pain	0	2	CoronaVac	no	no	no	CoronaVac	no	no	no	No processing	19.9481	2	1	1	2	206	29.4286	4	128	1	13.88	1
302	37	149.5	46	Junior high school	4001-6000	2	1	1	0	0	no	0	CoronaVac	no	no	no	Sinopharm Vero Cell-Inactivated,COVID-19 Vaccine	Injection-site pain	0	2	Sinopharm Vero Cell-Inactivated,COVID-19 Vaccine	Injection-site pain	0	2	no	20.5814	2	1	1	0	130	18.5714	1	32	1	3	1
303	26	155	68	Senior High School (Technical/Technical school)	4001-6000	≥3	1	1	0	0	no	2	Sinopharm Vero Cell-Inactivated,COVID-19 Vaccine	no	no	no	CoronaVac	no	no	no	no	no	no	no	no	28.3039	3	0	1	1	206	29.4286	4	24	1	3.47	1
304	23	160	55	Senior High School (Technical/Technical school)	6001-10000	1	0	1	1	1	no	3	CoronaVac	Injection-site pain┋Injection-site swelling	0	2	no	no	no	no	no	no	no	no	No processing	21.4844	2	1	0	2	247	35.2857	5	<4	0	0.23	0
305	29	155	52.2	Junior high school	4001-6000	2	2	1	0	0	no	2	Sinopharm Vero Cell-Inactivated,COVID-19 Vaccine	no	no	no	Sinopharm Vero Cell-Inactivated,COVID-19 Vaccine	no	no	no	no	no	no	no	no	21.7274	2	0	2	1	176	25.1429	3	<4	0	0.55	0
306	29	163	55	Senior High School (Technical/Technical school)	4001-6000	2	1	1	0	0	no	4	CoronaVac	no	no	no	CoronaVac	no	no	no	no	no	no	no	no	20.7008	2	0	1	2	151	21.5714	2	12	1	7.12	1
307	31	153	42	Senior High School (Technical/Technical school)	2500-4000	1	0	1	0	0	no	7	CoronaVac	no	no	no	CoronaVac	no	no	no	no	no	no	no	no	17.9418	1	0	0	2	194	27.7143	3	4	0	1.71	1
308	25	155	49	college	6001-10000	1	0	1	0	0	no	0	CoronaVac	no	no	no	CoronaVac	no	no	no	no	no	no	no	no	20.3954	2	0	0	0	179	25.5714	3	<4	0	0.84	0
309	26	157	50.5	Junior high school	6001-10000	≥3	0	1	0	0	no	7	Sinopharm Vero Cell-Inactivated,COVID-19 Vaccine	no	no	no	CoronaVac	Injection-site swelling	2	10	no	no	no	no	no	20.4876	2	1	0	2	180	25.7143	3	12	1	0.94	0
310	26	162	45	college	6001-10000	≥3	0	1	0	0	no	0	CoronaVac	no	no	no	Sinopharm Vero Cell-Inactivated,COVID-19 Vaccine	no	no	no	no	no	no	no	no	17.1468	1	0	0	0	221	31.5714	4	4	0	0.35	0
311	29	160	58	college	10001-20000	≥3	1	1	0	0	no	2	CoronaVac	no	no	no	CoronaVac	Injection-site pain	0	0.5	no	no	no	no	no	22.6562	2	1	1	1	150	21.4286	2	4	0	0.65	0
312	34	155	59	Bachelor degree or above	6001-10000	2	2	1	0	0	no	0	CoronaVac	no	no	no	Sinopharm Vero Cell-Inactivated,COVID-19 Vaccine	no	no	no	no	no	no	no	no	24.5578	3	0	2	0	216	30.8571	4	<4	0	0.26	0
313	33	167	54	college	2500-4000	≥3	3	1	0	1	no	0	CoronaVac	no	no	no	Sinopharm Vero Cell-Inactivated,COVID-19 Vaccine	no	no	no	no	no	no	no	no	19.3625	2	0	2	0	186	26.5714	3	<4	0	1.56	1
314	30	162	60	Bachelor degree or above	6001-10000	2	1	1	0	0	no	7	Sinopharm Vero Cell-Inactivated,COVID-19 Vaccine	Injection-site pain	0	2	Sinopharm Vero Cell-Inactivated,COVID-19 Vaccine	Injection-site pain	0	1	no	no	no	no	No processing	22.8624	2	1	1	2	240	34.2857	5	4	0	0.36	0
315	28	162	47	college	6001-10000	1	0	1	0	0	no	0	Sinopharm Vero Cell-Inactivated,COVID-19 Vaccine	no	no	no	Sinopharm Vero Cell-Inactivated,COVID-19 Vaccine	no	no	no	no	no	no	no	no	17.9089	1	0	0	0	185	26.4286	3	<4	0	0.58	0
316	32	165	52	Bachelor degree or above	2500-4000	2	1	1	0	1	no	7	CoronaVac	Injection-site pain	0	2	CoronaVac	no	no	no	no	no	no	no	No processing	19.1001	2	1	1	2	222	31.7143	4	4	0	1.06	1
317	32	168	74	Senior High School (Technical/Technical school)	＜2500	≥3	3	1	0	0	no	0	CoronaVac	no	no	no	CoronaVac	no	no	no	no	no	no	no	no	26.2188	3	0	2	0	181	25.8571	3	16	1	2.58	1
318	23	156	52	Senior High School (Technical/Technical school)	6001-10000	1	0	0	1	0	no	2	Sinopharm Vero Cell-Inactivated,COVID-19 Vaccine	no	no	no	CoronaVac	Injection-site pain	0	2	no	no	no	no	no	21.3675	2	1	0	1	180	25.7143	3	8	1	0.51	0
319	26	154	48	college	6001-10000	1	0	1	0	0	no	3	Sinopharm Vero Cell-Inactivated,COVID-19 Vaccine	Injection-site pain	2	5	Sinopharm Vero Cell-Inactivated,COVID-19 Vaccine	Injection-site pain	1	5	no	no	no	no	No processing	20.2395	2	1	0	2	331	47.2857	6	<4	0	0.68	0
320	36	158	52	Senior High School (Technical/Technical school)	2500-4000	1	0	0	0	0	no	0	CoronaVac	no	no	no	Sinopharm Vero Cell-Inactivated,COVID-19 Vaccine	no	no	no	no	no	no	no	no	20.83	2	0	0	0	152	21.7143	2	<4	0	1.87	1
321	31	155	51	Primary school and below	2500-4000	2	1	1	0	0	no	0	Sinopharm Vero Cell-Inactivated,COVID-19 Vaccine	no	no	no	CoronaVac	no	no	no	no	no	no	no	no	21.2279	2	0	1	0	184	26.2857	3	6	0	0.28	0
322	25	158	60	Junior high school	10001-20000	2	1	1	0	0	no	0	CoronaVac	no	no	no	CoronaVac	no	no	no	no	no	no	no	no	24.0346	3	0	1	0	179	25.5714	3	4	0	1.14	1
323	27	164	60	college	6001-10000	1	0	1	0	0	no	7	CoronaVac	Sore throat	1	5	Sinopharm Vero Cell-Inactivated,COVID-19 Vaccine	Sore throat	1	5	no	no	no	no	Self medication	22.3081	2	1	0	2	185	26.4286	3	<4	0	0.8	0
324	35	158	48.5	college	10001-20000	≥3	2	1	1	1	no	5	CoronaVac	Injection-site pain┋Injection-site swelling	2	3	no	no	no	no	no	no	no	no	No processing	19.428	2	1	2	2	196	28	4	<4	0	0.16	0
325	24	160	86	college	4001-6000	1	0	1	1	1	no	7	Sinopharm Vero Cell-Inactivated,COVID-19 Vaccine	Injection-site pain┋Fatigue	0	4	CoronaVac	Injection-site pain┋Fatigue	0	3	no	no	no	no	No processing	33.5938	3	1	0	2	241	34.4286	5	<4	0	0.57	0
326	24	165	50	Junior high school	4001-6000	2	1	1	0	0	no	7	Sinopharm Vero Cell-Inactivated,COVID-19 Vaccine	no	no	no	CoronaVac	no	no	no	no	no	no	no	no	18.3655	1	0	1	2	147	21	2	4	0	0.32	0
327	28	162	55	college	10001-20000	1	0	1	0	0	no	0	Sinopharm Vero Cell-Inactivated,COVID-19 Vaccine	no	no	no	CoronaVac	no	no	no	no	no	no	no	no	20.9572	2	0	0	0	180	25.7143	3	<4	0	0.46	0
328	24	158	65	Junior high school	10001-20000	2	2	1	0	1	no	7	CoronaVac	no	no	no	Sinopharm Vero Cell-Inactivated,COVID-19 Vaccine	Fatigue	2	3	no	no	no	no	no	26.0375	3	1	2	2	185	26.4286	3	<4	0	0.73	0
329	22	150	49	Bachelor degree or above	10001-20000	1	0	1	1	1	no	7	CoronaVac	no	no	no	Sinopharm Vero Cell-Inactivated,COVID-19 Vaccine	no	no	no	no	no	no	no	no	21.7778	2	0	0	2	214	30.5714	4	24	1	1.83	1
330	30	151	38	college	6001-10000	≥3	1	1	0	0	no	7	Sinopharm Vero Cell-Inactivated,COVID-19 Vaccine	no	no	no	Sinopharm Vero Cell-Inactivated,COVID-19 Vaccine	no	no	no	no	no	no	no	no	16.6659	1	0	1	2	141	20.1429	2	16	1	0.19	0
331	28	157	52.5	Bachelor degree or above	4001-6000	1	0	1	0	0	no	0	Sinopharm Vero Cell-Inactivated,COVID-19 Vaccine	Injection-site pain┋Fatigue	1	2	Sinopharm Vero Cell-Inactivated,COVID-19 Vaccine	no	no	no	no	no	no	no	No processing	21.299	2	1	0	0	185	26.4286	3	8	1	1.33	1
332	35	165	49	Senior High School (Technical/Technical school)	＜2500	2	1	1	0	0	no	0	Sinopharm Vero Cell-Inactivated,COVID-19 Vaccine	Injection-site pain	1	1	Sinopharm Vero Cell-Inactivated,COVID-19 Vaccine	Injection-site pain	1	1	no	no	no	no	No processing	17.9982	1	1	1	0	189	27	3	4	0	0.3	0
333	34	158	54.5	Senior High School (Technical/Technical school)	10001-20000	2	1	1	0	0	no	0	Sinopharm Vero Cell-Inactivated,COVID-19 Vaccine	Dizziness	3	2	Sinopharm Vero Cell-Inactivated,COVID-19 Vaccine	no	no	no	no	no	no	no	No processing	21.8314	2	1	1	0	154	22	2	6	0	0.54	0
334	36	160	55	Bachelor degree or above	6001-10000	≥3	1	1	1	0	no	7	CoronaVac	no	no	no	Sinopharm Vero Cell-Inactivated,COVID-19 Vaccine	Skin itching	0	3	no	no	no	no	no	21.4844	2	1	1	2	246	35.1429	5	<4	0	0.12	0
335	28	153	47	Senior High School (Technical/Technical school)	4001-6000	1	0	1	0	0	no	0	CoronaVac	Injection-site pain	0	4	CoronaVac	Injection-site pain	0	4	no	no	no	no	No processing	20.0777	2	1	0	0	196	28	4	12	1	6.42	1
336	35	152	42.5	Bachelor degree or above	>20000	2	0	1	0	0	no	4	Sinopharm Vero Cell-Inactivated,COVID-19 Vaccine	Injection-site pain	0	0	CoronaVac	Injection-site pain	0	0	no	no	no	no	No processing	18.3951	1	1	0	2	195	27.8571	3	16	1	1.17	1
337	22	160	55	Senior High School (Technical/Technical school)	4001-6000	2	1	1	0	1	no	5	CoronaVac	no	no	no	CoronaVac	no	no	no	no	no	no	no	no	21.4844	2	0	1	2	248	35.4286	5	4	0	0.48	0
338	30	163	54	Junior high school	10001-20000	≥3	2	1	0	0	no	0	Sinopharm Vero Cell-Inactivated,COVID-19 Vaccine	no	no	no	CoronaVac	no	no	no	no	no	no	no	no	20.3244	2	0	2	0	149	21.2857	2	<4	0	0.54	0
339	25	160	54	Junior high school	>20000	≥3	2	1	0	0	no	0	CoronaVac	no	no	no	CoronaVac	Injection-site pain	0	1	no	no	no	no	no	21.0938	2	1	2	0	189	27	3	12	1	0.02	0
340	25	160	45	college	2500-4000	2	2	1	0	0	no	3	CoronaVac	Injection-site redness	1	2	Sinopharm Vero Cell-Inactivated,COVID-19 Vaccine	Injection-site redness	1	2	no	no	no	no	No processing	17.5781	1	1	2	2	219	31.2857	4	<4	0	0.97	0
341	32	158	55	Senior High School (Technical/Technical school)	4001-6000	2	0	1	0	0	no	7	CoronaVac	no	no	no	CoronaVac	Injection-site swelling	1	1	no	no	no	no	no	22.0317	2	1	0	2	182	26	3	8	1	0.7	0
342	26	164	48	college	6001-10000	1	0	1	0	0	no	7	CoronaVac	no	no	no	CoronaVac	no	no	no	no	no	no	no	no	17.8465	1	0	0	2	251	35.8571	5	6	0	0.91	0
343	29	155	56	Bachelor degree or above	2500-4000	2	0	1	0	0	no	4	Sinopharm Vero Cell-Inactivated,COVID-19 Vaccine	no	no	no	CoronaVac	no	no	no	no	no	no	no	no	23.3091	2	0	0	2	198	28.2857	4	<4	0	0.33	0
344	36	155	53	Junior high school	2500-4000	≥3	1	1	0	0	no	7	Sinopharm Vero Cell-Inactivated,COVID-19 Vaccine	no	no	no	Sinopharm Vero Cell-Inactivated,COVID-19 Vaccine	no	no	no	no	no	no	no	no	22.0604	2	0	1	2	191	27.2857	3	4	0	0.17	0
345	35	158	53	Senior High School (Technical/Technical school)	＜2500	≥3	1	1	0	0	no	3	Sinopharm Vero Cell-Inactivated,COVID-19 Vaccine	Sleepy	2	2	Sinopharm Vero Cell-Inactivated,COVID-19 Vaccine	Sleepy	2	2	no	no	no	no	No processing	21.2306	2	1	1	2	196	28	4	6	0	0.4	0
346	23	170	60	college	4001-6000	1	0	1	0	0	no	0	CoronaVac	Injection-site swelling	0	2	CoronaVac	no	no	no	no	no	no	no	No processing	20.7612	2	1	0	0	196	28	4	4	0	1.25	1
347	26	157	42.8	Primary school and below	4001-6000	1	0	1	0	0	no	0	CoronaVac	no	no	no	CoronaVac	no	no	no	no	no	no	no	no	17.3638	1	0	0	0	121	17.2857	1	64	1	15.5	1
348	26	155	51.5	Bachelor degree or above	6001-10000	1	0	0	0	0	no	0	CoronaVac	no	no	no	CoronaVac	Injection-site pain	0	3	no	no	no	no	no	21.436	2	1	0	0	194	27.7143	3	4	0	0.61	0
349	41	165	67.5	Senior High School (Technical/Technical school)	2500-4000	2	1	1	1	1	no	7	CoronaVac	Injection-site pain┋other	0	4	Sinopharm Vero Cell-Inactivated,COVID-19 Vaccine	no	no	no	no	no	no	no	No processing	24.7934	3	1	1	2	186	26.5714	3	12	1	3.41	1
350	28	158	44	college	10001-20000	1	0	1	0	0	no	0	CoronaVac	Injection-site pain	0	1	Sinopharm Vero Cell-Inactivated,COVID-19 Vaccine	no	no	no	no	no	no	no	No processing	17.6254	1	1	0	0	230	32.8571	5	8	1	0.79	0
351	22	158	60	Junior high school	2500-4000	1	0	0	0	0	no	3	Sinopharm Vero Cell-Inactivated,COVID-19 Vaccine	Injection-site pain	0	2	CoronaVac	Fatigue	0	1	no	no	no	no	No processing	24.0346	3	1	0	2	195	27.8571	3	32	1	5.81	1
352	22	165	59	Junior high school	4001-6000	2	1	1	0	0	no	0	CoronaVac	no	no	no	CoronaVac	no	no	no	no	no	no	no	no	21.6713	2	0	1	0	210	30	4	<4	0	0.64	0
353	32	161	54.5	Senior High School (Technical/Technical school)	6001-10000	1	0	1	0	0	no	0	Sinopharm Vero Cell-Inactivated,COVID-19 Vaccine	no	no	no	CoronaVac	no	no	no	no	no	no	no	no	21.0254	2	0	0	0	157	22.4286	2	12	1	2.51	1
354	21	156	44.75	Junior high school	4001-6000	1	0	1	0	0	no	7	Sinopharm Vero Cell-Inactivated,COVID-19 Vaccine	no	no	no	CoronaVac	no	no	no	no	no	no	no	no	18.3884	1	0	0	2	189	27	3	4	0	0.35	0
355	31	160	56	Bachelor degree or above	10001-20000	2	1	1	0	0	no	0	CoronaVac	no	no	no	CoronaVac	no	no	no	no	no	no	no	no	21.875	2	0	1	0	222	31.7143	4	<4	0	0.5	0
356	32	156	48	Junior high school	6001-10000	2	1	1	0	0	no	7	CoronaVac	Injection-site pain	1	1	Sinopharm Vero Cell-Inactivated,COVID-19 Vaccine	Injection-site pain	1	1	no	no	no	no	No processing	19.7239	2	1	1	2	205	29.2857	4	<4	0	0.31	0
357	24	155	53	Junior high school	＜2500	1	0	1	0	1	no	7	Sinopharm Vero Cell-Inactivated,COVID-19 Vaccine	Injection-site swelling	0	2	Sinopharm Vero Cell-Inactivated,COVID-19 Vaccine	no	no	no	no	no	no	no	No processing	22.0604	2	1	0	2	190	27.1429	3	<4	0	0.12	0
358	25	160.5	54	college	4001-6000	1	0	1	0	0	no	7	Sinopharm Vero Cell-Inactivated,COVID-19 Vaccine	Myalgia	0	1	CoronaVac	Injection-site pain	0	1	no	no	no	no	No processing	20.9625	2	1	0	2	254	36.2857	6	<4	0	0.92	0
359	29	163	60	college	6001-10000	1	0	1	0	0	no	0	CoronaVac	no	no	no	no	no	no	no	no	no	no	no	no	22.5827	2	0	0	0	148	21.1429	2	6	0	0.55	0
360	27	155	43	college	>20000	≥3	1	1	0	0	no	0	Sinopharm Vero Cell-Inactivated,COVID-19 Vaccine	no	no	no	CoronaVac	no	no	no	no	no	no	no	no	17.898	1	0	1	0	239	34.1429	5	12	1	0.6	0
361	32	165	82	college	10001-20000	2	0	1	1	1	no	7	CoronaVac	no	no	no	CoronaVac	Injection-site pain	0	1	no	no	no	no	no	30.1194	3	1	0	2	202	28.8571	4	4	0	2.74	1
362	24	160	49	college	6001-10000	1	0	1	0	0	no	7	CoronaVac	Myalgia┋Nausea	0	1	CoronaVac	no	no	no	no	no	no	no	No processing	19.1406	2	1	0	2	249	35.5714	5	<4	0	0.16	0
363	30	160	44	college	6001-10000	2	2	1	0	1	no	0	CoronaVac	Injection-site pain┋Injection-site swelling	1	1	CoronaVac	Injection-site pain┋Injection-site swelling	1	1	no	no	no	no	No processing	17.1875	1	1	2	0	207	29.5714	4	6	0	0.43	0
364	32	157	46	college	6001-10000	2	1	1	0	1	no	7	Sinopharm Vero Cell-Inactivated,COVID-19 Vaccine	Injection-site pain	0	1	CoronaVac	Injection-site pain	0	1	no	no	no	no	No processing	18.662	2	1	1	2	207	29.5714	4	6	0	0.6	0
365	29	153	53	Bachelor degree or above	6001-10000	1	0	1	0	1	no	7	Sinopharm Vero Cell-Inactivated,COVID-19 Vaccine	no	no	no	CoronaVac	no	no	no	no	no	no	no	no	22.6409	2	0	0	2	199	28.4286	4	4	0	0.37	0
366	27	165	61	college	10001-20000	2	1	1	0	0	no	0	Sinopharm Vero Cell-Inactivated,COVID-19 Vaccine	no	no	no	Sinopharm Vero Cell-Inactivated,COVID-19 Vaccine	no	no	no	no	no	no	no	no	22.4059	2	0	1	0	240	34.2857	5	4	0	0.19	0
367	39	155	60	Junior high school	6001-10000	≥3	2	1	0	0	no	7	Sinopharm Vero Cell-Inactivated,COVID-19 Vaccine	no	no	no	CoronaVac	no	no	no	no	no	no	no	no	24.974	3	0	2	2	144	20.5714	2	4	0	0.39	0
368	28	159	46	Junior high school	6001-10000	2	1	1	0	0	no	2-3	CoronaVac	Injection-site pain┋Fatigue	2	0.5	Sinopharm Vero Cell-Inactivated,COVID-19 Vaccine	no	no	no	no	no	no	no	No processing	18.1955	1	1	1	1	196	28	4	6	0	0.65	0
369	24	158	45	college	4001-6000	1	0	1	0	0	no	0	CoronaVac	no	no	no	CoronaVac	no	no	no	no	no	no	no	no	18.026	1	0	0	0	152	21.7143	2	12	1	4.44	1
370	32	155	51.8	college	4001-6000	1	0	1	0	0	no	0	CoronaVac	no	no	no	CoronaVac	no	no	no	no	no	no	no	no	21.5609	2	0	0	0	211	30.1429	4	12	1	4.3	1
371	28	162	47	Bachelor degree or above	6001-10000	1	0	1	0	0	no	7	CoronaVac	no	no	no	CoronaVac	other	1	4	no	no	no	no	no	17.9089	1	1	0	2	228	32.5714	5	24	1	3.76	1
372	37	162	48.5	Bachelor degree or above	6001-10000	1	0	1	0	1	no	3	CoronaVac	no	no	no	Sinopharm Vero Cell-Inactivated,COVID-19 Vaccine	no	no	no	no	no	no	no	no	18.4804	1	0	0	2	263	37.5714	6	8	1	0.3	0
373	28	156	53	college	6001-10000	1	0	1	0	0	no	7	Sinopharm Vero Cell-Inactivated,COVID-19 Vaccine	no	no	no	Sinopharm Vero Cell-Inactivated,COVID-19 Vaccine	no	no	no	no	no	no	no	no	21.7784	2	0	0	2	205	29.2857	4	24	1	3.25	1
374	32	158	44	college	10001-20000	2	1	1	0	1	no	7	CoronaVac	no	no	no	CoronaVac	no	no	no	no	no	no	no	no	17.6254	1	0	1	2	201	28.7143	4	4	0	0.5	0
375	32	160	49	Bachelor degree or above	4001-6000	1	0	1	0	0	no	0	Sinopharm Vero Cell-Inactivated,COVID-19 Vaccine	no	no	no	CoronaVac	no	no	no	no	no	no	no	no	19.1406	2	0	0	0	202	28.8571	4	<4	0	0.93	0
376	25	155	68	Bachelor degree or above	4001-6000	1	0	1	0	0	no	3	CoronaVac	no	no	no	Sinopharm Vero Cell-Inactivated,COVID-19 Vaccine	no	no	no	no	no	no	no	no	28.3039	3	0	0	2	142	20.2857	2	6	0	0.45	0
377	31	157	46	Junior high school	2500-4000	1	0	1	0	1	no	0	Sinopharm Vero Cell-Inactivated,COVID-19 Vaccine	other	0	2	CoronaVac	other	0	2	no	no	no	no	No processing	18.662	2	1	0	0	152	21.7143	2	24	1	5.1	1
378	28	156	47	Senior High School (Technical/Technical school)	>20000	2	0	1	0	0	Have to give up smoking	3	Sinopharm Vero Cell-Inactivated,COVID-19 Vaccine	no	no	no	CoronaVac	no	no	no	no	no	no	no	no	19.313	2	0	0	2	197	28.1429	4	4	0	0.36	0
379	38	164	64	Senior High School (Technical/Technical school)	6001-10000	≥3	1	1	0	1	no	7	CoronaVac	Skin itching	10	30	Sinopharm Vero Cell-Inactivated,COVID-19 Vaccine	Skin itching	1	15	no	no	no	no	Self medication	23.7954	2	1	1	2	188	26.8571	3	32	1	9.21	1
380	30	162	50	college	6001-10000	1	0	1	1	0	no	1	CoronaVac	Dizziness┋Vomiting	0	1	no	no	no	no	no	no	no	no	hospitalize	19.052	2	1	0	1	216	30.8571	4	<4	0	0.27	0
381	34	157	60	Junior high school	4001-6000	≥3	2	1	1	1	no	0	CoronaVac	no	no	no	CoronaVac	no	no	no	no	no	no	no	no	24.3418	3	0	2	0	207	29.5714	4	<4	0	0.54	0
382	25	160	55	Junior high school	10001-20000	≥3	2	1	0	0	no	2	CoronaVac	no	no	no	CoronaVac	no	no	no	no	no	no	no	no	21.4844	2	0	2	1	205	29.2857	4	<4	0	0.37	0
383	32	155	58	college	4001-6000	2	1	1	0	0	no	7	CoronaVac	Injection-site pain	1	2	Sinopharm Vero Cell-Inactivated,COVID-19 Vaccine	Injection-site pain	1	2	no	no	no	no	No processing	24.1415	3	1	1	2	209	29.8571	4	<4	0	0.89	0
384	26	153	46	college	4001-6000	1	0	1	0	0	no	2	CoronaVac	no	no	no	CoronaVac	no	no	no	no	no	no	no	no	19.6506	2	0	0	1	258	36.8571	6	4	0	6.54	1
385	40	148	48	Junior high school	4001-6000	2	1	1	0	0	no	7	CoronaVac	other	0	1	CoronaVac	other	0	1	no	no	no	no	No processing	21.9138	2	1	1	2	254	36.2857	6	<4	0	1.13	1
386	28	160	68	Senior High School (Technical/Technical school)	6001-10000	1	0	1	0	1	no	7	CoronaVac	no	no	no	CoronaVac	no	no	no	no	no	no	no	no	26.5625	3	0	0	2	197	28.1429	4	16	1	1.33	1
387	31	158	56	Junior high school	6001-10000	≥3	1	1	0	1	no	7	Sinopharm Vero Cell-Inactivated,COVID-19 Vaccine	other	1	7	CoronaVac	no	no	no	no	no	no	no	hospitalize	22.4323	2	1	1	2	156	22.2857	2	4	0	1.37	1
388	38	159	55	Primary school and below	2500-4000	≥3	3	1	0	0	no	7	Sinopharm Vero Cell-Inactivated,COVID-19 Vaccine	no	no	no	CoronaVac	no	no	no	no	no	no	no	no	21.7555	2	0	2	2	259	37	6	<4	0	0.26	0
389	32	167	54	Bachelor degree or above	10001-20000	1	0	1	1	1	no	0	Sinopharm Vero Cell-Inactivated,COVID-19 Vaccine	no	no	no	CoronaVac	no	no	no	no	no	no	no	no	19.3625	2	0	0	0	211	30.1429	4	<4	0	2.24	1
390	32	168	55	Senior High School (Technical/Technical school)	4001-6000	≥3	2	1	0	0	no	7	Sinopharm Vero Cell-Inactivated,COVID-19 Vaccine	no	no	no	CoronaVac	Injection-site pain	0	1	no	no	no	no	no	19.487	2	1	2	2	174	24.8571	3	4	0	2.79	1
391	28	154	51	Bachelor degree or above	10001-20000	2	1	1	1	1	no	2	Sinopharm Vero Cell-Inactivated,COVID-19 Vaccine	no	no	no	Sinopharm Vero Cell-Inactivated,COVID-19 Vaccine	no	no	no	no	no	no	no	no	21.5045	2	0	1	1	247	35.2857	5	6	0	0.67	0
392	27	163	67.5	Senior High School (Technical/Technical school)	4001-6000	2	1	1	0	0	no	0	Sinopharm Vero Cell-Inactivated,COVID-19 Vaccine	no	no	no	Sinopharm Vero Cell-Inactivated,COVID-19 Vaccine	Injection-site pain	0	1	no	no	no	no	no	25.4055	3	1	1	0	162	23.1429	2	12	1	1.14	1
393	25	162	47	Senior High School (Technical/Technical school)	4001-6000	1	0	1	0	0	no	0	Sinopharm Vero Cell-Inactivated,COVID-19 Vaccine	no	no	no	Sinopharm Vero Cell-Inactivated,COVID-19 Vaccine	no	no	no	no	no	no	no	no	17.9089	1	0	0	0	255	36.4286	6	<4	0	0.24	0
394	30	153	55	college	4001-6000	1	0	1	0	1	no	7	CoronaVac	no	no	no	CoronaVac	no	no	no	no	no	no	no	no	23.4952	2	0	0	2	255	36.4286	6	8	1	0.49	0
395	32	155	54	Junior high school	2500-4000	2	1	1	0	0	no	3	CoronaVac	no	no	no	CoronaVac	Injection-site swelling	0	1	no	no	no	no	no	22.4766	2	1	1	2	215	30.7143	4	<4	0	0.65	0
396	22	162	54	Senior High School (Technical/Technical school)	10001-20000	2	0	1	0	1	no	7	Sinopharm Vero Cell-Inactivated,COVID-19 Vaccine	no	no	no	CoronaVac	no	no	no	no	no	no	no	no	20.5761	2	0	0	2	150	21.4286	2	<4	0	0.36	0
397	34	160	50	college	6001-10000	1	0	1	0	0	no	3	CoronaVac	Injection-site pain┋Injection-site swelling┋Headache	0	3	CoronaVac	Injection-site pain┋Injection-site swelling	0	3	no	no	no	no	No processing	19.5312	2	1	0	2	217	31	4	8	1	1.25	1
398	25	155	59	college	6001-10000	1	0	1	0	0	no	7	CoronaVac	no	no	no	CoronaVac	no	no	no	no	no	no	no	no	24.5578	3	0	0	2	201	28.7143	4	4	0	0.45	0
399	27	167	53	Senior High School (Technical/Technical school)	2500-4000	1	0	1	0	0	no	3	CoronaVac	Injection-site pain	0	1	CoronaVac	Injection-site pain	0	1	no	no	no	no	No processing	19.0039	2	1	0	2	215	30.7143	4	8	1	1.61	1
400	34	159	63	Primary school and below	4001-6000	≥3	1	1	0	0	no	7	Sinopharm Vero Cell-Inactivated,COVID-19 Vaccine	Headache┋Fever┋Dizziness┋Vomiting	0	0.5	Sinopharm Vero Cell-Inactivated,COVID-19 Vaccine	no	no	no	no	no	no	no	hospitalize	24.9199	3	1	1	2	207	29.5714	4	6	0	0.65	0
401	26	150	45	Bachelor degree or above	6001-10000	≥3	1	1	0	0	no	0	CoronaVac	no	no	no	Sinopharm Vero Cell-Inactivated,COVID-19 Vaccine	no	no	no	no	no	no	no	no	20	2	0	1	0	132	18.8571	1	8	1	5.1	1
402	26	155	49	college	>20000	1	0	1	0	1	no	4	CoronaVac	Injection-site pain	0	1	CoronaVac	Injection-site pain	0	1	no	no	no	no	No processing	20.3954	2	1	0	2	251	35.8571	5	6	0	0.93	0
403	28	152	43	college	6001-10000	2	1	1	0	1	no	2	CoronaVac	no	no	no	CoronaVac	Injection-site pain	0	2	no	no	no	no	no	18.6115	2	1	1	1	241	34.4286	5	32	1	2.87	1
404	35	150	49	Junior high school	4001-6000	≥3	1	1	0	0	no	7	CoronaVac	no	no	no	CoronaVac	no	no	no	no	no	no	no	no	21.7778	2	0	1	2	212	30.2857	4	<4	0	0.47	0
405	39	156	68	Bachelor degree or above	10001-20000	2	1	1	0	0	no	0	Sinopharm Vero Cell-Inactivated,COVID-19 Vaccine	no	no	no	CoronaVac	no	no	no	no	no	no	no	no	27.9421	3	0	1	0	205	29.2857	4	<4	0	0.17	0
406	33	150	47	college	6001-10000	2	1	1	1	0	no	0	Sinopharm Vero Cell-Inactivated,COVID-19 Vaccine	Injection-site swelling	0	1	CoronaVac	no	no	no	no	no	no	no	No processing	20.8889	2	1	1	0	204	29.1429	4	8	1	3.43	1
407	28	158	52	Bachelor degree or above	10001-20000	1	0	1	0	0	no	7	Sinopharm Vero Cell-Inactivated,COVID-19 Vaccine	Injection-site pain┋Fatigue	0	0.5	Sinopharm Vero Cell-Inactivated,COVID-19 Vaccine	no	no	no	no	no	no	no	No processing	20.83	2	1	0	2	271	38.7143	6	6	0	1.2	1
408	23	158	46	Senior High School (Technical/Technical school)	10001-20000	2	0	1	0	0	no	0	CoronaVac	no	no	no	CoronaVac	Injection-site pain	0	2	no	no	no	no	no	18.4265	1	1	0	0	254	36.2857	6	<4	0	0.38	0
409	27	155	40	Junior high school	4001-6000	≥3	1	1	0	0	no	0	Sinopharm Vero Cell-Inactivated,COVID-19 Vaccine	no	no	no	CoronaVac	no	no	no	no	no	no	no	no	16.6493	1	0	1	0	216	30.8571	4	48	1	6.91	1
410	33	158	58	Junior high school	4001-6000	≥3	3	0	0	0	no	7	CoronaVac	no	no	no	Sinopharm Vero Cell-Inactivated,COVID-19 Vaccine	Menstrual disorders	7	8	no	no	no	no	no	23.2335	2	1	2	2	160	22.8571	2	<4	0	0.23	0
411	26	158	55	college	2500-4000	≥3	1	1	0	0	no	3	CoronaVac	Injection-site pain	0	2	CoronaVac	Injection-site pain	0	2	no	no	no	no	other	22.0317	2	1	1	2	205	29.2857	4	<4	0	0.34	0
412	27	163	43.5	Junior high school	6001-10000	≥3	2	1	1	0	no	7	Sinopharm Vero Cell-Inactivated,COVID-19 Vaccine	no	no	no	CoronaVac	no	no	no	no	no	no	no	no	16.3725	1	0	2	2	220	31.4286	4	6	0	1.12	1
413	30	150	50	Bachelor degree or above	4001-6000	1	0	1	0	0	no	5	CoronaVac	Injection-site swelling	0	2	CoronaVac	no	no	no	no	no	no	no	No processing	22.2222	2	1	0	2	211	30.1429	4	12	1	1.27	1
414	28	162	70	Senior High School (Technical/Technical school)	10001-20000	2	1	1	0	0	no	7	CoronaVac	Injection-site swelling	0	3	CoronaVac	Injection-site pain┋Fatigue	0	2	no	no	no	no	No processing	26.6728	3	1	1	2	205	29.2857	4	<4	0	0.61	0
415	26	165	55	Senior High School (Technical/Technical school)	6001-10000	1	0	1	0	0	no	7	CoronaVac	no	no	no	CoronaVac	no	no	no	no	no	no	no	no	20.202	2	0	0	2	212	30.2857	4	<4	0	0.24	0
416	29	147	38	Bachelor degree or above	6001-10000	2	2	1	0	1	no	7	CoronaVac	Injection-site pain	0	2	CoronaVac	no	no	no	no	no	no	no	No processing	17.5853	1	1	2	2	251	35.8571	5	8	1	2.24	1
417	31	150	44	college	4001-6000	2	1	1	0	0	no	2	Sinopharm Vero Cell-Inactivated,COVID-19 Vaccine	no	no	no	CoronaVac	Injection-site pain	0	2	no	no	no	no	no	19.5556	2	1	1	1	163	23.2857	2	<4	0	0.6	0
418	27	160	50	Senior High School (Technical/Technical school)	6001-10000	1	0	1	0	1	no	7	Sinopharm Vero Cell-Inactivated,COVID-19 Vaccine	no	no	no	Sinopharm Vero Cell-Inactivated,COVID-19 Vaccine	Fatigue	0	1	no	no	no	no	no	19.5312	2	1	0	2	213	30.4286	4	<4	0	0.25	0
419	27	158	55	Junior high school	6001-10000	2	1	1	0	1	no	0	Sinopharm Vero Cell-Inactivated,COVID-19 Vaccine	no	no	no	Sinopharm Vero Cell-Inactivated,COVID-19 Vaccine	no	no	no	no	no	no	no	no	22.0317	2	0	1	0	164	23.4286	2	12	1	1.73	1
420	31	148	50	college	>20000	1	0	1	0	0	no	0	CoronaVac	no	no	no	CoronaVac	no	no	no	no	no	no	no	no	22.8269	2	0	0	0	165	23.5714	2	4	0	0.59	0
421	22	173	80	college	6001-10000	1	0	1	0	0	no	4	CoronaVac	no	no	no	Sinopharm Vero Cell-Inactivated,COVID-19 Vaccine	Injection-site pain	0	2	no	no	no	no	no	26.7299	3	1	0	2	181	25.8571	3	12	1	0.85	0
422	34	160	52	college	6001-10000	2	1	1	0	0	no	7	Sinopharm Vero Cell-Inactivated,COVID-19 Vaccine	Fever	1	1	CoronaVac	Injection-site pain	0	7	no	no	no	no	No processing	20.3125	2	1	1	2	223	31.8571	4	16	1	1.33	1
423	27	160	70	Junior high school	6001-10000	2	0	1	0	0	no	0	CoronaVac	no	no	no	CoronaVac	no	no	no	no	no	no	no	no	27.3438	3	0	0	0	214	30.5714	4	16	1	1.9	1
424	29	150	53	college	4001-6000	1	0	1	0	0	no	3	Sinopharm Vero Cell-Inactivated,COVID-19 Vaccine	no	no	no	CoronaVac	no	no	no	no	no	no	no	no	23.5556	2	0	0	2	260	37.1429	6	4	0	0.6	0
425	30	162	50	college	4001-6000	2	1	1	0	0	no	0	CoronaVac	no	no	no	Sinopharm Vero Cell-Inactivated,COVID-19 Vaccine	no	no	no	no	no	no	no	no	19.052	2	0	1	0	149	21.2857	2	6	0	4.55	1
426	27	160	62	college	6001-10000	≥3	2	1	0	0	no	7	CoronaVac	no	no	no	CoronaVac	no	no	no	no	no	no	no	no	24.2188	3	0	2	2	142	20.2857	2	12	1	1.5	1
427	27	156	44	college	4001-6000	1	0	1	0	0	no	0	CoronaVac	no	no	no	CoronaVac	no	no	no	no	no	no	no	no	18.0802	1	0	0	0	266	38	6	16	1	0.53	0
428	32	162	65	Bachelor degree or above	6001-10000	2	1	1	0	0	no	3	Sinopharm Vero Cell-Inactivated,COVID-19 Vaccine	no	no	no	CoronaVac	no	no	no	no	no	no	no	no	24.7676	3	0	1	2	217	31	4	8	1	1.4	1
429	27	165	59	Bachelor degree or above	10001-20000	1	0	1	0	0	no	0	Sinopharm Vero Cell-Inactivated,COVID-19 Vaccine	no	no	no	Sinopharm Vero Cell-Inactivated,COVID-19 Vaccine	no	no	no	no	no	no	no	no	21.6713	2	0	0	0	166	23.7143	2	6	0	0.36	0
430	29	163	53	Senior High School (Technical/Technical school)	6001-10000	2	1	1	0	0	no	7	CoronaVac	no	no	no	CoronaVac	no	no	no	no	no	no	no	no	19.9481	2	0	1	2	152	21.7143	2	<4	0	0.81	0
431	30	153	51	Bachelor degree or above	10001-20000	1	0	1	0	0	no	0	CoronaVac	Injection-site pain	0	1	Sinopharm Vero Cell-Inactivated,COVID-19 Vaccine	Injection-site pain	0	1	no	no	no	no	No processing	21.7865	2	1	0	0	174	24.8571	3	<4	0	0.41	0
432	26	157	45	Bachelor degree or above	10001-20000	1	0	1	0	0	no	7	Sinopharm Vero Cell-Inactivated,COVID-19 Vaccine	Injection-site pain	0	1	Sinopharm Vero Cell-Inactivated,COVID-19 Vaccine	Vomiting	0	0.5	no	no	no	no	No processing	18.2563	1	1	0	2	210	30	4	<4	0	0.55	0
433	32	163	51.5	Senior High School (Technical/Technical school)	2500-4000	≥3	1	1	1	0	no	7	CoronaVac	Injection-site pain	0	2	CoronaVac	no	no	no	no	no	no	no	No processing	19.3835	2	1	1	2	223	31.8571	4	<4	0	0.52	0
434	29	153	42	college	4001-6000	1	0	1	0	0	no	0	Sinopharm Vero Cell-Inactivated,COVID-19 Vaccine	Fatigue┋Sleepy	0	2	Sinopharm Vero Cell-Inactivated,COVID-19 Vaccine	no	no	no	no	no	no	no	No processing	17.9418	1	1	0	0	235	33.5714	5	<4	0	0.39	0
435	31	155	50	Junior high school	6001-10000	2	1	1	0	0	no	2	CoronaVac	Injection-site pain	0	1	CoronaVac	no	no	no	no	no	no	no	No processing	20.8117	2	1	1	1	184	26.2857	3	8	1	3.83	1
436	33	152	53	Senior High School (Technical/Technical school)	6001-10000	2	1	0	0	0	no	0	other	no	no	no	other	no	no	no	no	no	no	no	no	22.9398	2	0	1	0	163	23.2857	2	<4	0	0.43	0
437	25	163	60	college	10001-20000	1	0	1	1	1	no	0	Sinopharm Vero Cell-Inactivated,COVID-19 Vaccine	Injection-site pain	0	0.5	Sinopharm Vero Cell-Inactivated,COVID-19 Vaccine	Injection-site pain	0	0.5	no	no	no	no	No processing	22.5827	2	1	0	0	208	29.7143	4	8	1	0.82	0
438	40	154	53	college	10001-20000	2	0	1	0	0	no	7	CoronaVac	no	no	no	CoronaVac	no	no	no	no	no	no	no	no	22.3478	2	0	0	2	208	29.7143	4	4	0	0.21	0
439	26	158	50	Junior high school	6001-10000	≥3	3	1	0	0	no	7	CoronaVac	Injection-site pain	0	1	no	no	no	no	no	no	no	no	No processing	20.0288	2	1	2	2	243	34.7143	5	<4	0	0.07	0
440	27	158	58	Senior High School (Technical/Technical school)	6001-10000	1	0	1	0	0	no	7	Sinopharm Vero Cell-Inactivated,COVID-19 Vaccine	Fever	0	1	Sinopharm Vero Cell-Inactivated,COVID-19 Vaccine	Injection-site pain	0	2	no	no	no	no	No processing	23.2335	2	1	0	2	220	31.4286	4	64	1	32.18	1
441	36	160	55	Bachelor degree or above	4001-6000	2	1	1	0	0	no	7	CoronaVac	no	no	no	CoronaVac	no	no	no	no	no	no	no	no	21.4844	2	0	1	2	218	31.1429	4	<4	0	1.06	1
442	25	154	49	college	4001-6000	1	0	1	0	0	no	0	CoronaVac	no	no	no	CoronaVac	no	no	no	no	no	no	no	no	20.6612	2	0	0	0	226	32.2857	5	16	1	6.24	1
443	28	157	74	college	2500-4000	2	1	1	0	0	no	7	Sinopharm Vero Cell-Inactivated,COVID-19 Vaccine	no	no	no	CoronaVac	no	no	no	no	no	no	no	no	30.0215	3	0	1	2	222	31.7143	4	48	1	2.06	1
444	37	163	54	Bachelor degree or above	>20000	≥3	1	1	0	0	no	0	CoronaVac	no	no	no	CoronaVac	no	no	no	no	no	no	no	no	20.3244	2	0	1	0	216	30.8571	4	12	1	0.32	0
445	28	155	50	college	6001-10000	1	0	1	0	0	no	7	Sinopharm Vero Cell-Inactivated,COVID-19 Vaccine	no	no	no	CoronaVac	no	no	no	no	no	no	no	no	20.8117	2	0	0	2	182	26	3	8	1	2.13	1
446	31	156	47	Bachelor degree or above	4001-6000	1	0	1	0	0	no	0	Sinopharm Vero Cell-Inactivated,COVID-19 Vaccine	no	no	no	Sinopharm Vero Cell-Inactivated,COVID-19 Vaccine	no	no	no	no	no	no	no	no	19.313	2	0	0	0	369	52.7143	6	<4	0	0.16	0
447	31	160	65	Bachelor degree or above	>20000	2	1	1	0	1	no	7	Sinopharm Vero Cell-Inactivated,COVID-19 Vaccine	no	no	no	CoronaVac	no	no	no	no	no	no	no	no	25.3906	3	0	1	2	216	30.8571	4	4	0	0.95	0
448	26	159	43	Junior high school	6001-10000	2	0	1	0	0	no	0	Sinopharm Vero Cell-Inactivated,COVID-19 Vaccine	Fatigue	0	1	CoronaVac	Fatigue	0	1	no	no	no	no	No processing	17.0088	1	1	0	0	189	27	3	6	0	0.81	0
449	21	167	82	Senior High School (Technical/Technical school)	10001-20000	1	0	1	0	1	no	7	Sinopharm Vero Cell-Inactivated,COVID-19 Vaccine	no	no	no	Sinopharm Vero Cell-Inactivated,COVID-19 Vaccine	no	no	no	no	no	no	no	no	29.4023	3	0	0	2	262	37.4286	6	<4	0	0.28	0
450	24	155	43	Junior high school	＜2500	2	1	1	0	0	no	7	Sinopharm Vero Cell-Inactivated,COVID-19 Vaccine	no	no	no	Sinopharm Vero Cell-Inactivated,COVID-19 Vaccine	Injection-site pain	1	1	no	no	no	no	no	17.898	1	1	1	2	243	34.7143	5	<4	0	0.24	0
451	25	165	73.5	Junior high school	4001-6000	2	1	1	0	0	no	0	CoronaVac	no	no	no	CoronaVac	Injection-site pain	0	2	no	no	no	no	no	26.9972	3	1	1	0	231	33	5	24	1	2.08	1
452	28	158	49	college	6001-10000	2	0	1	0	0	no	0	Sinopharm Vero Cell-Inactivated,COVID-19 Vaccine	Injection-site pain	0	1	CoronaVac	Injection-site pain	0	1	no	no	no	no	No processing	19.6283	2	1	0	0	212	30.2857	4	6	0	1.57	1
453	29	160	58	Junior high school	6001-10000	2	1	1	0	0	no	0	CoronaVac	no	no	no	CoronaVac	Injection-site pain	0	1	no	no	no	no	no	22.6562	2	1	1	0	206	29.4286	4	24	1	4.04	1
454	32	162	57	Senior High School (Technical/Technical school)	4001-6000	2	1	1	1	0	no	7	Sinopharm Vero Cell-Inactivated,COVID-19 Vaccine	no	no	no	Sinopharm Vero Cell-Inactivated,COVID-19 Vaccine	no	no	no	no	no	no	no	no	21.7193	2	0	1	2	226	32.2857	5	<4	0	0.17	0
455	26	156	55	college	4001-6000	1	0	0	0	0	no	0	Sinopharm Vero Cell-Inactivated,COVID-19 Vaccine	Injection-site pain	0	2	CoronaVac	Injection-site pain	0	2	no	no	no	no	No processing	22.6003	2	1	0	0	247	35.2857	5	12	1	1.36	1
456	32	157	45	college	6001-10000	1	0	1	0	0	no	7	Sinopharm Vero Cell-Inactivated,COVID-19 Vaccine	Injection-site pain	0	2	CoronaVac	no	no	no	no	no	no	no	No processing	18.2563	1	1	0	2	201	28.7143	4	<4	0	0.82	0
457	25	160	45	Junior high school	6001-10000	≥3	1	1	0	0	no	0	CoronaVac	no	no	no	CoronaVac	no	no	no	no	no	no	no	no	17.5781	1	0	1	0	236	33.7143	5	6	0	0.63	0
458	27	151	56	college	4001-6000	1	0	1	0	0	no	5	Sinopharm Vero Cell-Inactivated,COVID-19 Vaccine	Fatigue	0	2	Sinopharm Vero Cell-Inactivated,COVID-19 Vaccine	Injection-site pain┋Fatigue	0	2	no	no	no	no	No processing	24.5603	3	1	0	2	235	33.5714	5	12	1	1.33	1
459	30	165	50	college	10001-20000	≥3	0	1	0	0	no	5	CoronaVac	no	no	no	CoronaVac	no	no	no	no	no	no	no	no	18.3655	1	0	0	2	178	25.4286	3	6	0	2.82	1
460	25	158	47.5	college	4001-6000	1	0	1	0	0	no	2	Sinopharm Vero Cell-Inactivated,COVID-19 Vaccine	no	no	no	CoronaVac	no	no	no	no	no	no	no	no	19.0274	2	0	0	1	193	27.5714	3	96	1	12.3	1
461	25	155	54	Senior High School (Technical/Technical school)	4001-6000	2	1	1	0	0	no	3	CoronaVac	Injection-site pain	0	2	Sinopharm Vero Cell-Inactivated,COVID-19 Vaccine	Injection-site pain	0	1	no	no	no	no	No processing	22.4766	2	1	1	2	248	35.4286	5	8	1	3.17	1
462	25	162	64.5	Bachelor degree or above	6001-10000	1	0	1	0	1	no	7	CoronaVac	no	no	no	CoronaVac	no	no	no	no	no	no	no	no	24.577	3	0	0	2	246	35.1429	5	4	0	1.28	1
463	27	159	47.3	college	6001-10000	1	0	1	0	0	no	0	Sinopharm Vero Cell-Inactivated,COVID-19 Vaccine	no	no	no	CoronaVac	no	no	no	no	no	no	no	no	18.7097	2	0	0	0	241	34.4286	5	<4	0	0.08	0
464	38	161	67	college	6001-10000	1	0	1	0	0	no	7	Sinopharm Vero Cell-Inactivated,COVID-19 Vaccine	no	no	no	Sinopharm Vero Cell-Inactivated,COVID-19 Vaccine	no	no	no	no	no	no	no	no	25.8478	3	0	0	2	170	24.2857	3	8	1	0.52	0
465	40	160	56	Junior high school	6001-10000	2	1	1	0	0	no	7	CoronaVac	Injection-site pain	0	10	CoronaVac	Injection-site pain	0	3	no	no	no	no	No processing	21.875	2	1	1	2	240	34.2857	5	6	0	2.03	1
466	31	161	56	Bachelor degree or above	6001-10000	1	0	1	0	0	no	0	CoronaVac	no	no	no	CoronaVac	no	no	no	no	no	no	no	no	21.6041	2	0	0	0	221	31.5714	4	12	1	3.45	1
467	33	150	49	Primary school and below	2500-4000	≥3	3	0	0	0	no	0	CoronaVac	Menstrual disorders	1	10	CoronaVac	no	no	no	no	no	no	no	No processing	21.7778	2	1	2	0	191	27.2857	3	<4	0	0.55	0
468	26	160	41.5	college	4001-6000	1	0	1	0	0	no	0	Sinopharm Vero Cell-Inactivated,COVID-19 Vaccine	no	no	no	CoronaVac	no	no	no	no	no	no	no	no	16.2109	1	0	0	0	242	34.5714	5	16	1	0.9	0
469	30	164	58	Bachelor degree or above	>20000	1	0	1	0	0	no	3	Sinopharm Vero Cell-Inactivated,COVID-19 Vaccine	no	no	no	CoronaVac	no	no	no	no	no	no	no	no	21.5645	2	0	0	2	202	28.8571	4	24	1	1.51	1
470	26	162	51	college	4001-6000	1	0	1	0	0	no	5	CoronaVac	other	1	2	Sinopharm Vero Cell-Inactivated,COVID-19 Vaccine	no	no	no	no	no	no	no	No processing	19.433	2	1	0	2	234	33.4286	5	12	1	0.44	0
471	26	158	62	college	4001-6000	1	0	1	0	0	no	7	CoronaVac	no	no	no	Sinopharm Vero Cell-Inactivated,COVID-19 Vaccine	no	no	no	no	no	no	no	no	24.8358	3	0	0	2	181	25.8571	3	8	1	1.04	1
472	34	150	39	college	6001-10000	2	0	1	0	0	no	6	CoronaVac	no	no	no	CoronaVac	no	no	no	no	no	no	no	no	17.3333	1	0	0	2	241	34.4286	5	12	1	0.37	0
473	26	164	53	Junior high school	4001-6000	1	0	1	0	0	no	3	Sinopharm Vero Cell-Inactivated,COVID-19 Vaccine	no	no	no	Sinopharm Vero Cell-Inactivated,COVID-19 Vaccine	no	no	no	no	no	no	no	no	19.7055	2	0	0	2	242	34.5714	5	4	0	0.13	0
474	27	153	52.5	Bachelor degree or above	4001-6000	1	0	1	0	0	no	0	Sinopharm Vero Cell-Inactivated,COVID-19 Vaccine	no	no	no	Sinopharm Vero Cell-Inactivated,COVID-19 Vaccine	no	no	no	no	no	no	no	no	22.4273	2	0	0	0	178	25.4286	3	12	1	1.79	1
475	33	153	75	Bachelor degree or above	10001-20000	≥3	2	0	0	0	no	7	CoronaVac	no	no	no	Sinopharm Vero Cell-Inactivated,COVID-19 Vaccine	no	no	no	no	no	no	no	no	32.039	3	0	2	2	190	27.1429	3	12	1	1.85	1
476	29	154	48	college	6001-10000	1	0	1	0	0	no	0	Sinopharm Vero Cell-Inactivated,COVID-19 Vaccine	no	no	no	CoronaVac	no	no	no	no	no	no	no	no	20.2395	2	0	0	0	245	35	5	<4	0	1.08	1
477	25	163	51	Junior high school	4001-6000	2	1	1	0	0	no	0	Sinopharm Vero Cell-Inactivated,COVID-19 Vaccine	no	no	no	CoronaVac	no	no	no	no	no	no	no	no	19.1953	2	0	1	0	241	34.4286	5	4	0	0.55	0
478	29	165	70	Senior High School (Technical/Technical school)	10001-20000	2	1	1	0	0	no	7	CoronaVac	no	no	no	Sinopharm Vero Cell-Inactivated,COVID-19 Vaccine	no	no	no	no	no	no	no	no	25.7117	3	0	1	2	242	34.5714	5	<4	0	0.28	0
479	26	160	54	Junior high school	6001-10000	≥3	2	1	0	0	no	0	Sinopharm Vero Cell-Inactivated,COVID-19 Vaccine	Injection-site pain	0	1	Sinopharm Vero Cell-Inactivated,COVID-19 Vaccine	other	0	1	no	no	no	no	No processing	21.0938	2	1	2	0	214	30.5714	4	6	0	2.35	1
480	26	158	61.5	Senior High School (Technical/Technical school)	6001-10000	≥3	1	1	1	0	no	7	Sinopharm Vero Cell-Inactivated,COVID-19 Vaccine	no	no	no	CoronaVac	no	no	no	no	no	no	no	no	24.6355	3	0	1	2	245	35	5	16	1	1.25	1
481	22	163	57	Junior high school	＜2500	2	0	1	0	0	no	7	Sinopharm Vero Cell-Inactivated,COVID-19 Vaccine	Injection-site pain	0	1	Sinopharm Vero Cell-Inactivated,COVID-19 Vaccine	no	no	no	no	no	no	no	No processing	21.4536	2	1	0	2	215	30.7143	4	6	0	0.75	0
482	28	154	44	Senior High School (Technical/Technical school)	2500-4000	1	0	1	0	0	no	0	CoronaVac	no	no	no	CoronaVac	Injection-site pain	0	1	no	no	no	no	no	18.5529	2	1	0	0	247	35.2857	5	<4	0	0.33	0
483	30	168	87.5	college	10001-20000	2	1	1	0	0	no	7	Sinopharm Vero Cell-Inactivated,COVID-19 Vaccine	Injection-site pain	0	2	Sinopharm Vero Cell-Inactivated,COVID-19 Vaccine	no	no	no	no	no	no	no	No processing	31.002	3	1	1	2	170	24.2857	3	<4	0	0.21	0
484	26	159	49	college	4001-6000	1	0	1	0	0	no	0	Sinopharm Vero Cell-Inactivated,COVID-19 Vaccine	no	no	no	CoronaVac	Injection-site pain	0	1	no	no	no	no	no	19.3821	2	1	0	0	204	29.1429	4	<4	0	4.66	1
485	26	160	53.5	college	6001-10000	1	0	1	0	0	no	7	Sinopharm Vero Cell-Inactivated,COVID-19 Vaccine	Fatigue	0	1	CoronaVac	Fatigue	0	1	no	no	no	no	No processing	20.8984	2	1	0	2	257	36.7143	6	16	1	9.62	1
486	24	158	45.5	Junior high school	4001-6000	2	1	1	0	0	no	0	CoronaVac	no	no	no	Sinopharm Vero Cell-Inactivated,COVID-19 Vaccine	no	no	no	no	no	no	no	no	18.2262	1	0	1	0	229	32.7143	5	24	1	1.56	1
487	30	168	70	Senior High School (Technical/Technical school)	6001-10000	2	1	1	0	0	no	0	CoronaVac	Fatigue	0	1	CoronaVac	no	no	no	no	no	no	no	No processing	24.8016	3	1	1	0	207	29.5714	4	12	1	1.33	1
488	19	150	48	Junior high school	6001-10000	1	0	0	0	0	no	5	Sinopharm Vero Cell-Inactivated,COVID-19 Vaccine	no	no	no	Sinopharm Vero Cell-Inactivated,COVID-19 Vaccine	Injection-site pain┋Injection-site swelling	0	4	no	no	no	no	no	21.3333	2	1	0	2	203	29	4	12	1	0.41	0
489	26	157	49	Bachelor degree or above	4001-6000	1	0	1	0	0	no	0	CoronaVac	Injection-site pain	1	1	CoronaVac	no	no	no	no	no	no	no	No processing	19.8791	2	1	0	0	216	30.8571	4	8	1	1.59	1
490	28	160	57	Bachelor degree or above	10001-20000	2	1	1	0	0	no	7	Sinopharm Vero Cell-Inactivated,COVID-19 Vaccine	Myalgia	1	3	Sinopharm Vero Cell-Inactivated,COVID-19 Vaccine	Myalgia	1	3	no	no	no	no	No processing	22.2656	2	1	1	2	288	41.1429	6	<4	0	0.32	0
491	29	150	46	Senior High School (Technical/Technical school)	6001-10000	≥3	1	1	0	0	no	0	Sinopharm Vero Cell-Inactivated,COVID-19 Vaccine	no	no	no	Sinopharm Vero Cell-Inactivated,COVID-19 Vaccine	no	no	no	no	no	no	no	no	20.4444	2	0	1	0	253	36.1429	6	6	0	0.22	0
492	34	164	55	Senior High School (Technical/Technical school)	6001-10000	2	1	1	0	0	no	0	CoronaVac	Fatigue	0	1	CoronaVac	no	no	no	no	no	no	no	No processing	20.4491	2	1	1	0	246	35.1429	5	6	0	0.41	0
493	25	160	62	Senior High School (Technical/Technical school)	2500-4000	2	0	1	0	0	no	7	Sinopharm Vero Cell-Inactivated,COVID-19 Vaccine	no	no	no	CoronaVac	no	no	no	no	no	no	no	no	24.2188	3	0	0	2	168	24	3	4	0	0.87	0
494	37	155	52	Junior high school	6001-10000	2	1	1	0	0	no	0	CoronaVac	no	no	no	Sinopharm Vero Cell-Inactivated,COVID-19 Vaccine	Fatigue	1	2	no	no	no	no	no	21.6441	2	1	1	0	253	36.1429	6	6	0	2.01	1
495	25	162	50	Bachelor degree or above	6001-10000	1	0	1	0	0	no	0	CoronaVac	Fatigue	0	1	CoronaVac	Injection-site pain	0	2	no	no	no	no	No processing	19.052	2	1	0	0	244	34.8571	5	12	1	2.14	1
496	35	160	56	college	6001-10000	2	1	1	0	0	no	0	CoronaVac	no	no	no	Sinopharm Vero Cell-Inactivated,COVID-19 Vaccine	no	no	no	no	no	no	no	no	21.875	2	0	1	0	232	33.1429	5	16	1	1.41	1
497	25	163	51	Junior high school	4001-6000	1	0	1	0	0	no	0	Sinopharm Vero Cell-Inactivated,COVID-19 Vaccine	no	no	no	Sinopharm Vero Cell-Inactivated,COVID-19 Vaccine	other	1	7	no	no	no	no	no	19.1953	2	1	0	0	395	56.4286	6	4	0	0.82	0
498	25	153	49	Junior high school	6001-10000	≥3	1	1	1	0	no	0	CoronaVac	no	no	no	CoronaVac	other	0	7	no	no	no	no	no	20.9321	2	1	1	0	243	34.7143	5	16	1	0.02	0
499	23	160	44	Junior high school	6001-10000	2	0	1	0	0	no	0	CoronaVac	no	no	no	Sinopharm Vero Cell-Inactivated,COVID-19 Vaccine	no	no	no	no	no	no	no	no	17.1875	1	0	0	0	186	26.5714	3	4	0	0.23	0
500	24	157	51	Junior high school	4001-6000	≥3	2	1	0	0	no	0	CoronaVac	no	no	no	CoronaVac	no	no	no	no	no	no	no	no	20.6905	2	0	2	0	253	36.1429	6	<4	0	0.46	0
501	33	163	45	Junior high school	4001-6000	2	1	1	0	0	no	0	CoronaVac	no	no	no	Sinopharm Vero Cell-Inactivated,COVID-19 Vaccine	no	no	no	no	no	no	no	no	16.937	1	0	1	0	240	34.2857	5	4	0	0.5	0
502	32	152	45	Junior high school	4001-6000	≥3	2	1	0	0	no	7	Sinopharm Vero Cell-Inactivated,COVID-19 Vaccine	no	no	no	no	no	no	no	no	no	no	no	no	19.4771	2	0	2	2	216	30.8571	4	<4	0	0.11	0
503	29	160	74	Senior High School (Technical/Technical school)	4001-6000	2	1	1	0	0	no	7	CoronaVac	no	no	no	CoronaVac	no	no	no	no	no	no	no	no	28.9062	3	0	1	2	219	31.2857	4	8	1	0.72	0
504	34	158	55	Junior high school	6001-10000	≥3	2	1	0	0	no	7	CoronaVac	Injection-site pain	0	3	CoronaVac	Injection-site pain	0	1	no	no	no	no	No processing	22.0317	2	1	2	2	191	27.2857	3	4	0	0.95	0
505	28	151	55	Bachelor degree or above	6001-10000	2	1	1	0	0	no	6	CoronaVac	no	no	no	CoronaVac	Injection-site pain	0	2	no	no	no	no	no	24.1217	3	1	1	2	248	35.4286	5	<4	0	0.73	0
506	25	156	73.5	college	6001-10000	2	1	1	0	0	no	0	Sinopharm Vero Cell-Inactivated,COVID-19 Vaccine	other	0	30	Sinopharm Vero Cell-Inactivated,COVID-19 Vaccine	no	no	no	no	no	no	no	No processing	30.2022	3	1	1	0	155	22.1429	2	12	1	0.58	0
507	31	159	51	Senior High School (Technical/Technical school)	6001-10000	≥3	2	1	0	0	no	0	Sinopharm Vero Cell-Inactivated,COVID-19 Vaccine	no	no	no	CoronaVac	no	no	no	no	no	no	no	No processing	20.1733	2	1	2	0	254	36.2857	6	<4	0	0.27	0
508	28	157	65	Junior high school	2500-4000	≥3	1	1	0	0	no	7	Sinopharm Vero Cell-Inactivated,COVID-19 Vaccine	Injection-site pain	1	1	Sinopharm Vero Cell-Inactivated,COVID-19 Vaccine	Injection-site pain	1	1	no	no	no	no	No processing	26.3702	3	1	1	2	171	24.4286	3	4	0	0.91	0
509	31	155	51.7	college	>20000	2	1	1	1	1	no	2	CoronaVac	Injection-site pain	0	0	CoronaVac	no	no	no	no	no	no	no	No processing	21.5193	2	1	1	1	305	43.5714	6	32	1	12.41	1
510	29	160	46	college	6001-10000	≥3	1	0	0	0	no	7	CoronaVac	no	no	no	CoronaVac	Injection-site pain	0	0	no	no	no	no	no	17.9688	1	1	1	2	266	38	6	8	1	0.79	0
511	27	164	55	college	6001-10000	1	0	1	0	0	no	0	Sinopharm Vero Cell-Inactivated,COVID-19 Vaccine	no	no	no	Sinopharm Vero Cell-Inactivated,COVID-19 Vaccine	Injection-site pain	0	1	no	no	no	no	no	20.4491	2	1	0	0	206	29.4286	4	4	0	0.12	0
512	29	162	68	college	10001-20000	1	0	1	0	0	no	3	Sinopharm Vero Cell-Inactivated,COVID-19 Vaccine	no	no	no	CoronaVac	no	no	no	no	no	no	no	no	25.9107	3	0	0	2	261	37.2857	6	12	1	0.25	0
513	29	160	55	college	4001-6000	1	0	1	0	0	no	7	CoronaVac	no	no	no	Sinopharm Vero Cell-Inactivated,COVID-19 Vaccine	no	no	no	no	no	no	no	no	21.4844	2	0	0	2	224	32	5	<4	0	0.17	0
514	30	158	51.5	Senior High School (Technical/Technical school)	10001-20000	2	1	1	0	0	no	7	Sinopharm Vero Cell-Inactivated,COVID-19 Vaccine	no	no	no	CoronaVac	no	no	no	no	no	no	no	no	20.6297	2	0	1	2	253	36.1429	6	<4	0	0.36	0
515	26	148	41	college	2500-4000	1	0	1	0	0	no	3	CoronaVac	Injection-site pain	0	2	Sinopharm Vero Cell-Inactivated,COVID-19 Vaccine	Injection-site pain	0	7	no	no	no	no	No processing	18.718	2	1	0	2	215	30.7143	4	8	1	0.66	0
516	26	154	55	Bachelor degree or above	6001-10000	1	0	1	0	0	no	0	Sinopharm Vero Cell-Inactivated,COVID-19 Vaccine	Injection-site pain	0	2	CoronaVac	Injection-site pain	0	2	no	no	no	no	No processing	23.1911	2	1	0	0	206	29.4286	4	12	1	2	1
517	22	162	69	college	6001-10000	1	0	1	0	0	no	0	CoronaVac	no	no	no	CoronaVac	no	no	no	no	no	no	no	no	26.2917	3	0	0	0	258	36.8571	6	8	1	1.27	1
518	26	160	60	college	6001-10000	1	0	1	0	0	no	0	Sinopharm Vero Cell-Inactivated,COVID-19 Vaccine	Fatigue	0	1	CoronaVac	Injection-site pain	0	1	no	no	no	no	No processing	23.4375	2	1	0	0	257	36.7143	6	4	0	0.51	0
519	26	160	50	Senior High School (Technical/Technical school)	6001-10000	2	1	1	0	0	no	0	Sinopharm Vero Cell-Inactivated,COVID-19 Vaccine	no	no	no	Sinopharm Vero Cell-Inactivated,COVID-19 Vaccine	other	1	15	no	no	no	no	no	19.5312	2	1	1	0	189	27	3	<4	0	0.28	0
520	28	150	44	Bachelor degree or above	10001-20000	1	0	1	0	0	no	0	Sinopharm Vero Cell-Inactivated,COVID-19 Vaccine	Fatigue	0	1	CoronaVac	Fatigue	0	1	no	no	no	no	No processing	19.5556	2	1	0	0	187	26.7143	3	<4	0	0.02	0
521	30	158	47	Bachelor degree or above	6001-10000	1	0	1	0	0	no	0	Sinopharm Vero Cell-Inactivated,COVID-19 Vaccine	no	no	no	CoronaVac	no	no	no	no	no	no	no	no	18.8271	2	0	0	0	283	40.4286	6	<4	0	0.17	0
522	33	158	52	Primary school and below	6001-10000	≥3	2	1	0	0	no	7	CoronaVac	no	no	no	CoronaVac	no	no	no	no	no	no	no	no	20.83	2	0	2	2	269	38.4286	6	24	1	5.18	1
523	28	163	54	Bachelor degree or above	4001-6000	1	0	1	0	0	no	7	Sinopharm Vero Cell-Inactivated,COVID-19 Vaccine	no	no	no	Sinopharm Vero Cell-Inactivated,COVID-19 Vaccine	no	no	no	no	no	no	no	no	20.3244	2	0	0	2	198	28.2857	4	<4	0	0.14	0
524	27	157	45	college	6001-10000	2	0	1	0	0	no	7	CoronaVac	Injection-site pain	0	4	CoronaVac	Injection-site pain	0	4	no	no	no	no	No processing	18.2563	1	1	0	2	217	31	4	12	1	1.33	1
525	34	161	45	Junior high school	6001-10000	2	1	1	0	0	no	5	CoronaVac	Injection-site pain	0	1	Sinopharm Vero Cell-Inactivated,COVID-19 Vaccine	no	no	no	no	no	no	no	No processing	17.3604	1	1	1	2	212	30.2857	4	16	1	0.86	0
526	31	164	54	Bachelor degree or above	10001-20000	1	0	1	0	0	no	0	CoronaVac	no	no	no	CoronaVac	Injection-site pain	0	3	no	no	no	no	no	20.0773	2	1	0	0	225	32.1429	5	<4	0	0.46	0
527	24	158	48	Junior high school	4001-6000	2	1	1	0	1	no	0	Sinopharm Vero Cell-Inactivated,COVID-19 Vaccine	no	no	no	CoronaVac	no	no	no	no	no	no	no	no	19.2277	2	0	1	0	266	38	6	4	0	0.74	0
528	27	156	42	Senior High School (Technical/Technical school)	4001-6000	1	0	1	0	0	no	4	Sinopharm Vero Cell-Inactivated,COVID-19 Vaccine	no	no	no	Sinopharm Vero Cell-Inactivated,COVID-19 Vaccine	no	no	no	no	no	no	no	no	17.2584	1	0	0	2	193	27.5714	3	4	0	0.86	0
529	29	165	48	college	4001-6000	1	0	1	0	0	no	0	CoronaVac	no	no	no	CoronaVac	no	no	no	no	no	no	no	no	17.6309	1	0	0	0	185	26.4286	3	16	1	0.02	0
530	27	158	53	college	6001-10000	1	0	1	1	0	no	7	CoronaVac	no	no	no	CoronaVac	no	no	no	no	no	no	no	no	21.2306	2	0	0	2	260	37.1429	6	16	1	4.48	1
531	24	155	46	Junior high school	10001-20000	1	0	1	0	0	no	0	CoronaVac	Injection-site pain	0	4	Sinopharm Vero Cell-Inactivated,COVID-19 Vaccine	Injection-site pain	0	2	no	no	no	no	No processing	19.1467	2	1	0	0	253	36.1429	6	<4	0	0.23	0
532	27	158	43	Bachelor degree or above	10001-20000	1	0	1	0	0	no	7	Sinopharm Vero Cell-Inactivated,COVID-19 Vaccine	Injection-site swelling	0	2	CoronaVac	no	no	no	no	no	no	no	No processing	17.2248	1	1	0	2	262	37.4286	6	<4	0	0.21	0
533	34	158	51	Junior high school	4001-6000	1	0	1	0	0	no	7	CoronaVac	no	no	no	Sinopharm Vero Cell-Inactivated,COVID-19 Vaccine	no	no	no	no	no	no	no	no	20.4294	2	0	0	2	292	41.7143	6	12	1	0.6	0
534	23	158	66	college	4001-6000	2	0	1	0	0	no	7	CoronaVac	Injection-site swelling	0	5	CoronaVac	Injection-site swelling	0	4	CoronaVac	Injection-site pain	0	5	No processing	26.4381	3	1	0	2	183	26.1429	3	48	1	6.22	1
535	32	157	50	Bachelor degree or above	6001-10000	1	0	1	1	0	no	5	CoronaVac	no	no	no	CoronaVac	no	no	no	no	no	no	no	no	20.2848	2	0	0	2	269	38.4286	6	<4	0	0.22	0
536	31	160	49	Junior high school	4001-6000	≥3	1	1	0	0	no	0	CoronaVac	no	no	no	CoronaVac	no	no	no	no	no	no	no	no	19.1406	2	0	1	0	192	27.4286	3	8	1	0.64	0
537	27	160	53	Junior high school	4001-6000	2	1	1	0	0	no	0	CoronaVac	no	no	no	CoronaVac	no	no	no	no	no	no	no	no	20.7031	2	0	1	0	264	37.7143	6	6	0	2.15	1
538	29	157	63	Bachelor degree or above	6001-10000	1	0	1	0	0	no	0	CoronaVac	no	no	no	CoronaVac	no	no	no	no	no	no	no	no	25.5588	3	0	0	0	223	31.8571	4	<4	0	0.27	0
539	27	155	53	Junior high school	＜2500	≥3	3	1	0	0	no	4	Sinopharm Vero Cell-Inactivated,COVID-19 Vaccine	no	no	no	CoronaVac	no	no	no	no	no	no	no	no	22.0604	2	0	2	2	202	28.8571	4	4	0	0.49	0
540	28	153	53	college	4001-6000	1	0	1	0	0	no	0	CoronaVac	no	no	no	CoronaVac	no	no	no	no	no	no	no	no	22.6409	2	0	0	0	200	28.5714	4	8	1	2.14	1
541	33	155	63	Senior High School (Technical/Technical school)	6001-10000	≥3	2	1	0	1	no	7	CoronaVac	no	no	no	CoronaVac	no	no	no	no	no	no	no	no	26.2227	3	0	2	2	270	38.5714	6	8	1	2.97	1
542	24	161	62.5	college	2500-4000	≥3	2	1	0	0	no	7	Sinopharm Vero Cell-Inactivated,COVID-19 Vaccine	no	no	no	CoronaVac	no	no	no	no	no	no	no	no	24.1117	3	0	2	2	259	37	6	12	1	0.75	0
543	26	168	75	Junior high school	4001-6000	2	1	1	0	0	no	0	CoronaVac	other	0	2	Sinopharm Vero Cell-Inactivated,COVID-19 Vaccine	no	no	no	no	no	no	no	No processing	26.5731	3	1	1	0	253	36.1429	6	4	0	0.22	0
544	32	171	57	college	10001-20000	≥3	1	1	0	0	no	7	Sinopharm Vero Cell-Inactivated,COVID-19 Vaccine	Fatigue┋Sleepy	0	1	Sinopharm Vero Cell-Inactivated,COVID-19 Vaccine	Fatigue┋Sleepy	0	1	no	no	no	no	No processing	19.4932	2	1	1	2	220	31.4286	4	4	0	0.12	0
545	22	163	58	Junior high school	4001-6000	1	0	1	0	0	no	0	CoronaVac	no	no	no	CoronaVac	no	no	no	no	no	no	no	no	21.83	2	0	0	0	258	36.8571	6	6	0	3.02	1
546	29	155	44	college	10001-20000	2	2	1	1	0	no	0	CoronaVac	no	no	no	CoronaVac	no	no	no	no	no	no	no	no	18.3143	1	0	2	0	239	34.1429	5	6	0	0.9	0
547	25	164	60	Senior High School (Technical/Technical school)	4001-6000	1	0	1	0	0	no	0	Sinopharm Vero Cell-Inactivated,COVID-19 Vaccine	no	no	no	CoronaVac	no	no	no	no	no	no	no	no	22.3081	2	0	0	0	217	31	4	24	1	1.56	1
548	26	163	58	college	4001-6000	1	0	1	0	0	no	7	CoronaVac	no	no	no	Sinopharm Vero Cell-Inactivated,COVID-19 Vaccine	no	no	no	no	no	no	no	no	21.83	2	0	0	2	216	30.8571	4	4	0	0.53	0
549	24	160	65	college	4001-6000	1	0	1	0	0	no	7	Sinopharm Vero Cell-Inactivated,COVID-19 Vaccine	no	no	no	Sinopharm Vero Cell-Inactivated,COVID-19 Vaccine	no	no	no	no	no	no	no	no	25.3906	3	0	0	2	290	41.4286	6	6	0	0.79	0
550	36	156	40	college	2500-4000	≥3	2	1	0	0	no	7	CoronaVac	Injection-site pain	1	1	Sinopharm Vero Cell-Inactivated,COVID-19 Vaccine	Injection-site pain	1	1	no	no	no	no	No processing	16.4366	1	1	2	2	252	36	6	12	1	5.06	1
551	25	160	58	Junior high school	2500-4000	2	1	1	0	0	no	0	CoronaVac	no	no	no	CoronaVac	no	no	no	no	no	no	no	no	22.6562	2	0	1	0	268	38.2857	6	16	1	8.7	1
552	28	158	50	Bachelor degree or above	10001-20000	1	0	1	0	1	no	0	CoronaVac	no	no	no	CoronaVac	Injection-site pain	1	2	no	no	no	no	no	20.0288	2	1	0	0	268	38.2857	6	6	0	0.91	0
553	27	158	45	Junior high school	6001-10000	2	1	1	0	0	no	5	CoronaVac	Fever	1	2	CoronaVac	no	no	no	no	no	no	no	Self medication	18.026	1	1	1	2	271	38.7143	6	4	0	0.37	0
554	38	162	60	college	10001-20000	≥3	2	1	0	0	no	2	Sinopharm Vero Cell-Inactivated,COVID-19 Vaccine	no	no	no	CoronaVac	no	no	no	no	no	no	no	no	22.8624	2	0	2	1	230	32.8571	5	<4	0	0.29	0
555	26	158	52	Junior high school	6001-10000	2	1	1	0	0	no	4	CoronaVac	no	no	no	CoronaVac	no	no	no	no	no	no	no	no	20.83	2	0	1	2	176	25.1429	3	<4	0	0.46	0
556	30	150	45	college	6001-10000	2	1	1	0	0	no	3	Sinopharm Vero Cell-Inactivated,COVID-19 Vaccine	no	no	no	CoronaVac	no	no	no	no	no	no	no	no	20	2	0	1	2	233	33.2857	5	4	0	0.23	0
557	26	165	40	Senior High School (Technical/Technical school)	＜2500	2	1	1	1	0	no	7	Sinopharm Vero Cell-Inactivated,COVID-19 Vaccine	Injection-site pain┋Sleepy	0	2	CoronaVac	no	no	no	no	no	no	no	No processing	14.6924	1	1	1	2	238	34	5	<4	0	0.24	0
558	28	150	48	college	2500-4000	≥3	0	1	0	0	no	5	Sinopharm Vero Cell-Inactivated,COVID-19 Vaccine	Injection-site pain┋Fatigue┋other	0	0.5	Sinopharm Vero Cell-Inactivated,COVID-19 Vaccine	Injection-site pain	0	0.5	Sinopharm Vero Cell-Inactivated,COVID-19 Vaccine	Injection-site pain	0	0.5	No processing	21.3333	2	1	0	2	253	36.1429	6	256	1	80.33	1
559	34	162	62	Bachelor degree or above	10001-20000	2	1	1	0	0	no	0	Sinopharm Vero Cell-Inactivated,COVID-19 Vaccine	Injection-site pain┋Injection-site swelling	0	1	Sinopharm Vero Cell-Inactivated,COVID-19 Vaccine	no	no	no	Sinopharm Vero Cell-Inactivated,COVID-19 Vaccine	Injection-site pain┋Injection-site swelling	0	1	No processing	23.6244	2	1	1	0	189	27	3	96	1	5.74	1
560	31	163	52	college	6001-10000	2	1	1	0	0	no	3	CoronaVac	no	no	no	CoronaVac	no	no	no	CoronaVac	no	no	no	no	19.5717	2	0	1	2	165	23.5714	2	48	1	6.05	1
561	25	157	47	Junior high school	6001-10000	1	0	1	0	0	no	0	Sinopharm Vero Cell-Inactivated,COVID-19 Vaccine	Injection-site pain	0	2	CoronaVac	Injection-site pain	0	2	Sinopharm Vero Cell-Inactivated,COVID-19 Vaccine	Injection-site pain	0	2	No processing	19.0677	2	1	0	0	153	21.8571	2	24	1	9.18	1
562	28	158	48	college	4001-6000	≥3	1	1	0	0	no	7	Sinopharm Vero Cell-Inactivated,COVID-19 Vaccine	no	no	no	Sinopharm Vero Cell-Inactivated,COVID-19 Vaccine	no	no	no	Sinopharm Vero Cell-Inactivated,COVID-19 Vaccine	no	no	no	no	19.2277	2	0	1	2	170	24.2857	3	16	1	1.37	1
563	29	161.5	52	Bachelor degree or above	>20000	2	1	1	0	0	no	3	CoronaVac	no	no	no	CoronaVac	no	no	no	CoronaVac	no	no	no	no	19.9369	2	0	1	2	169	24.1429	3	24	1	3.75	1
564	32	157	58	Bachelor degree or above	10001-20000	2	1	1	0	0	no	7	Sinopharm Vero Cell-Inactivated,COVID-19 Vaccine	no	no	no	Sinopharm Vero Cell-Inactivated,COVID-19 Vaccine	no	no	no	Sinopharm Vero Cell-Inactivated,COVID-19 Vaccine	no	no	no	no	23.5304	2	0	1	2	223	31.8571	4	4	0	3.8	1
565	27	155	44.5	Senior High School (Technical/Technical school)	2500-4000	≥3	0	1	0	1	no	2	Sinopharm Vero Cell-Inactivated,COVID-19 Vaccine	no	no	no	CoronaVac	no	no	no	Sinopharm Vero Cell-Inactivated,COVID-19 Vaccine	no	no	no	no	18.5224	2	0	0	1	181	25.8571	3	24	1	4.01	1
566	33	154.5	72	Senior High School (Technical/Technical school)	4001-6000	≥3	3	0	0	0	no	7	CoronaVac	Injection-site pain	0	2	CoronaVac	Injection-site pain	0	1	CoronaVac	Injection-site pain	0	3	No processing	30.1631	3	1	2	2	182	26	3	24	1	5.33	1
567	26	151	55	Senior High School (Technical/Technical school)	4001-6000	2	1	1	0	0	no	2	Sinopharm Vero Cell-Inactivated,COVID-19 Vaccine	no	no	no	CoronaVac	no	no	no	Sinopharm Vero Cell-Inactivated,COVID-19 Vaccine	no	no	no	no	24.1217	3	0	1	1	185	26.4286	3	12	1	2.7	1
568	38	152.5	54	Junior high school	2500-4000	≥3	2	1	0	0	no	7	CoronaVac	no	no	no	Sinopharm Vero Cell-Inactivated,COVID-19 Vaccine	Injection-site swelling	0	2	Sinopharm Vero Cell-Inactivated,COVID-19 Vaccine	no	no	no	no	23.2196	2	1	2	2	189	27	3	24	1	1.9	1
569	38	163	53	college	>20000	2	1	1	1	1	no	0	Sinopharm Vero Cell-Inactivated,COVID-19 Vaccine	no	no	no	CoronaVac	no	no	no	CoronaVac	no	no	no	no	19.9481	2	0	1	0	185	26.4286	3	16	1	4.23	1
570	23	160	52.5	Senior High School (Technical/Technical school)	6001-10000	1	0	1	0	0	no	0	Sinopharm Vero Cell-Inactivated,COVID-19 Vaccine	other	0	1	Sinopharm Vero Cell-Inactivated,COVID-19 Vaccine	no	no	no	Sinopharm Vero Cell-Inactivated,COVID-19 Vaccine	no	no	no	No processing	20.5078	2	1	0	0	209	29.8571	4	12	1	3.04	1
571	26	168	50	college	2500-4000	2	1	1	0	0	no	14	Sinopharm Vero Cell-Inactivated,COVID-19 Vaccine	Injection-site pain	1	2	Sinopharm Vero Cell-Inactivated,COVID-19 Vaccine	Injection-site pain	1	2	Sinopharm Vero Cell-Inactivated,COVID-19 Vaccine	no	no	no	No processing	17.7154	1	1	1	2	221	31.5714	4	24	1	1.9	1
572	28	148	38	college	4001-6000	1	0	1	0	0	no	3	CoronaVac	no	no	no	CoronaVac	no	no	no	CoronaVac	no	no	no	no	17.3484	1	0	0	2	239	34.1429	5	384	1	29.27	1
573	28	155.5	52.7	college	6001-10000	2	1	1	0	1	no	2	CoronaVac	no	no	no	CoronaVac	no	no	no	CoronaVac	no	no	no	no	21.7946	2	0	1	1	178	25.4286	3	48	1	10.78	1
574	29	155	49	college	6001-10000	1	0	1	0	0	no	2	CoronaVac	no	no	no	Sinopharm Vero Cell-Inactivated,COVID-19 Vaccine	no	no	no	Sinopharm Vero Cell-Inactivated,COVID-19 Vaccine	Injection-site pain	0	1	no	20.3954	2	1	0	1	200	28.5714	4	64	1	9.11	1
575	35	158	72.6	Bachelor degree or above	4001-6000	2	3	1	0	0	no	0	CoronaVac	no	no	no	Sinopharm Vero Cell-Inactivated,COVID-19 Vaccine	no	no	no	Sinopharm Vero Cell-Inactivated,COVID-19 Vaccine	other	1	1	no	29.0819	3	1	2	0	265	37.8571	6	64	1	8.72	1
576	31	154	52	college	4001-6000	2	2	1	0	0	no	0	CoronaVac	Injection-site pain	1	3	CoronaVac	no	no	no	CoronaVac	Injection-site pain	1	3	No processing	21.9261	2	1	2	0	203	29	4	256	1	36.8	1
577	36	165	75	college	4001-6000	2	1	1	1	1	no	2	CoronaVac	no	no	no	no	no	no	no	no	no	no	no	no	27.5482	3	0	1	1	216	30.8571	4	<4	0	0.05	0
578	25	160	44	Bachelor degree or above	4001-6000	1	0	1	1	0	no	7	CoronaVac	no	no	no	no	no	no	no	no	no	no	no	no	17.1875	1	0	0	2	271	38.7143	6	<4	0	0.21	0
579	29	155	50	college	4001-6000	2	1	1	0	1	no	5	CoronaVac	no	no	no	CoronaVac	no	no	no	no	no	no	no	no	20.8117	2	0	1	2	200	28.5714	4	<4	0	0.39	0
580	35	155	62	college	6001-10000	2	1	1	0	1	no	7	Sinopharm Vero Cell-Inactivated,COVID-19 Vaccine	no	no	no	Sinopharm Vero Cell-Inactivated,COVID-19 Vaccine	no	no	no	no	no	no	no	no	25.8065	3	0	1	2	188	26.8571	3	12	1	0.8	0
581	31	153	70	Junior high school	4001-6000	2	1	0	0	0	yes	7	Sinopharm Vero Cell-Inactivated,COVID-19 Vaccine	no	no	no	Sinopharm Vero Cell-Inactivated,COVID-19 Vaccine	Injection-site pain	1	3	no	no	no	no	no	29.903	3	1	1	2	142	20.2857	2	12	1	0.17	0
582	36	150	54	Junior high school	2500-4000	≥3	3	1	1	1	no	3	Sinopharm Vero Cell-Inactivated,COVID-19 Vaccine	Injection-site pain	0	7	CoronaVac	no	no	no	no	no	no	no	No processing	24	3	1	2	2	183	26.1429	3	8	1	0.88	0
583	30	168	59	Junior high school	>20000	2	1	1	0	1	no	7	CoronaVac	no	no	no	Sinopharm Vero Cell-Inactivated,COVID-19 Vaccine	no	no	no	no	no	no	no	no	20.9042	2	0	1	2	191	27.2857	3	<4	0	0.49	0
584	35	155	60	Bachelor degree or above	>20000	2	1	1	1	0	no	7	Sinopharm Vero Cell-Inactivated,COVID-19 Vaccine	no	no	no	no	no	no	no	no	no	no	no	no	24.974	3	0	1	2	239	34.1429	5	<4	0	0.02	0
585	23	163	53	college	2500-4000	1	0	1	0	0	no	2	Sinopharm Vero Cell-Inactivated,COVID-19 Vaccine	no	no	no	CoronaVac	no	no	no	no	no	no	no	no	19.9481	2	0	0	1	183	26.1429	3	<4	0	0.39	0
586	25	160	43	college	4001-6000	1	0	1	1	1	no	7	Sinopharm Vero Cell-Inactivated,COVID-19 Vaccine	no	no	no	no	no	no	no	no	no	no	no	no	16.7969	1	0	0	2	213	30.4286	4	<4	0	0.03	0
587	40	164	78	Bachelor degree or above	>20000	≥3	2	1	1	1	no	7	CoronaVac	no	no	no	CoronaVac	no	no	no	no	no	no	no	no	29.0006	3	0	2	2	183	26.1429	3	8	1	1.6	1
588	42	155	65	Primary school and below	4001-6000	2	1	1	0	0	no	0	CoronaVac	no	no	no	Sinopharm Vero Cell-Inactivated,COVID-19 Vaccine	no	no	no	no	no	no	no	no	27.0552	3	0	1	0	109	15.5714	1	4	0	0.36	0
589	27	165	50	Bachelor degree or above	6001-10000	1	0	1	0	0	no	7	Sinopharm Vero Cell-Inactivated,COVID-19 Vaccine	no	no	no	no	no	no	no	no	no	no	no	no	18.3655	1	0	0	2	180	25.7143	3	6	0	0.05	0
590	30	154	42	college	6001-10000	2	1	1	0	0	no	0	Sinopharm Vero Cell-Inactivated,COVID-19 Vaccine	no	no	no	no	no	no	no	no	no	no	no	no	17.7096	1	0	1	0	213	30.4286	4	6	0	0.15	0
591	38	150	40	Junior high school	＜2500	≥3	2	1	0	1	no	7	Sinopharm Vero Cell-Inactivated,COVID-19 Vaccine	no	no	no	Sinopharm Vero Cell-Inactivated,COVID-19 Vaccine	no	no	no	no	no	no	no	no	17.7778	1	0	2	2	188	26.8571	3	<4	0	0.36	0
592	34	154	76	Bachelor degree or above	4001-6000	2	1	1	0	0	no	7	CoronaVac	Injection-site swelling	0	2	CoronaVac	Injection-site swelling	0	2	no	no	no	no	No processing	32.0459	3	1	1	2	247	35.2857	5	4	0	0.41	0
593	23	160	60	Bachelor degree or above	4001-6000	≥3	0	1	0	0	no	3	Sinopharm Vero Cell-Inactivated,COVID-19 Vaccine	no	no	no	CoronaVac	no	no	no	no	no	no	no	no	23.4375	2	0	0	2	204	29.1429	4	4	0	0.4	0
594	34	160	48	Bachelor degree or above	>20000	2	1	1	1	0	no	7	CoronaVac	no	no	no	no	no	no	no	no	no	no	no	no	18.75	2	0	1	2	206	29.4286	4	<4	0	0.12	0
595	27	164	47	Bachelor degree or above	6001-10000	1	0	1	1	1	no	7	Sinopharm Vero Cell-Inactivated,COVID-19 Vaccine	no	no	no	Sinopharm Vero Cell-Inactivated,COVID-19 Vaccine	no	no	no	no	no	no	no	no	17.4747	1	0	0	2	211	30.1429	4	<4	0	0.71	0
596	27	160	45	Senior High School (Technical/Technical school)	2500-4000	1	0	1	0	0	no	0	CoronaVac	no	no	no	CoronaVac	Injection-site pain	0	2	no	no	no	no	no	17.5781	1	1	0	0	126	18	1	<4	0	1.86	1
597	27	155	54	Junior high school	4001-6000	1	0	1	1	1	yes	0	Sinopharm Vero Cell-Inactivated,COVID-19 Vaccine	no	no	no	no	no	no	no	no	no	no	no	no	22.4766	2	0	0	0	228	32.5714	5	<4	0	1.02	1
598	31	155	59	Junior high school	4001-6000	2	1	1	1	1	no	7	CoronaVac	Injection-site pain	0	2	CoronaVac	Injection-site pain	0	2	no	no	no	no	No processing	24.5578	3	1	1	2	150	21.4286	2	6	0	2.62	1
599	27	157	59	college	6001-10000	2	1	1	1	1	no	0	Sinopharm Vero Cell-Inactivated,COVID-19 Vaccine	no	no	no	Sinopharm Vero Cell-Inactivated,COVID-19 Vaccine	no	no	no	no	no	no	no	no	23.9361	2	0	1	0	192	27.4286	3	8	1	0.19	0
600	31	165	50	Senior High School (Technical/Technical school)	10001-20000	2	1	1	1	1	no	7	CoronaVac	Injection-site pain	0	1	no	no	no	no	no	no	no	no	No processing	18.3655	1	1	1	2	247	35.2857	5	<4	0	0.23	0
601	31	153	59	Bachelor degree or above	4001-6000	2	1	1	1	1	no	2	CoronaVac	no	no	no	Sinopharm Vero Cell-Inactivated,COVID-19 Vaccine	no	no	no	no	no	no	no	no	25.204	3	0	1	1	192	27.4286	3	24	1	1.57	1
602	37	158	58	Junior high school	2500-4000	2	1	1	1	0	no	0	CoronaVac	no	no	no	no	no	no	no	no	no	no	no	no	23.2335	2	0	1	0	232	33.1429	5	12	1	0.02	0
603	29	161	52	Bachelor degree or above	6001-10000	1	0	1	1	1	no	7	Sinopharm Vero Cell-Inactivated,COVID-19 Vaccine	no	no	no	Sinopharm Vero Cell-Inactivated,COVID-19 Vaccine	no	no	no	no	no	no	no	no	20.061	2	0	0	2	162	23.1429	2	<4	0	0.81	0
604	31	168	70	Bachelor degree or above	6001-10000	2	1	1	0	0	no	0	CoronaVac	Injection-site pain	0	3	CoronaVac	no	no	no	CoronaVac	no	no	no	No processing	24.8016	3	1	1	0	51	7.28571	1	48	1	9.23	1
605	31	156	47.5	college	4001-6000	≥3	2	1	0	0	no	7	CoronaVac	no	no	no	CoronaVac	no	no	no	no	no	no	no	no	19.5184	2	0	2	2	134	19.1429	1	<4	0	0.18	0
606	30	160	49	college	4001-6000	2	1	1	1	1	no	0	Sinopharm Vero Cell-Inactivated,COVID-19 Vaccine	Injection-site pain	0	2	no	no	no	no	no	no	no	no	No processing	19.1406	2	1	1	0	227	32.4286	5	<4	0	0.06	0
607	22	148	44	college	4001-6000	1	0	1	1	0	no	7	Sinopharm Vero Cell-Inactivated,COVID-19 Vaccine	no	no	no	CoronaVac	no	no	no	no	no	no	no	no	20.0877	2	0	0	2	204	29.1429	4	4	0	0.84	0
608	23	153	43	college	4001-6000	1	0	1	0	0	no	3	Sinopharm Vero Cell-Inactivated,COVID-19 Vaccine	Headache	0	2	no	no	no	no	no	no	no	no	No processing	18.369	1	1	0	2	213	30.4286	4	<4	0	0.09	0
609	21	160	45	college	10001-20000	2	1	1	0	1	no	6	CoronaVac	Injection-site pain	0	3	CoronaVac	no	no	no	no	no	no	no	No processing	17.5781	1	1	1	2	190	27.1429	3	<4	0	0.6	0
610	37	155	67.5	Junior high school	6001-10000	2	1	0	0	0	no	0	Sinopharm Vero Cell-Inactivated,COVID-19 Vaccine	no	no	no	Sinopharm Vero Cell-Inactivated,COVID-19 Vaccine	no	no	no	Sinopharm Vero Cell-Inactivated,COVID-19 Vaccine	no	no	no	no	28.0957	3	0	1	0	88	12.5714	1	<4	0	2.49	1
611	37	166	53	Senior High School (Technical/Technical school)	2500-4000	2	1	1	0	0	no	0	CoronaVac	Injection-site pain	0	3	no	no	no	no	no	no	no	no	No processing	19.2336	2	1	1	0	228	32.5714	5	<4	0	0.67	0
612	20	165	57	Senior High School (Technical/Technical school)	4001-6000	1	0	1	0	0	no	7	other	Dizziness	0	0.5	no	no	no	no	no	no	no	no	No processing	20.9366	2	1	0	2	156	22.2857	2	<4	0	0.34	0
613	27	157	50	college	10001-20000	≥3	0	0	1	0	no	3	CoronaVac	no	no	no	CoronaVac	no	no	no	no	no	no	no	no	20.2848	2	0	0	2	201	28.7143	4	8	1	0.68	0
614	29	156	68	Junior high school	10001-20000	2	1	1	1	0	no	7	Sinopharm Vero Cell-Inactivated,COVID-19 Vaccine	Injection-site pain	0	1	no	no	no	no	no	no	no	no	No processing	27.9421	3	1	1	2	223	31.8571	4	<4	0	0.03	0
615	24	151	45	Senior High School (Technical/Technical school)	2500-4000	2	1	1	0	0	no	0	CoronaVac	no	no	no	Sinopharm Vero Cell-Inactivated,COVID-19 Vaccine	no	no	no	no	no	no	no	no	19.736	2	0	1	0	200	28.5714	4	6	0	1.55	1
616	27	157	49.5	college	6001-10000	≥3	2	1	1	0	no	7	CoronaVac	no	no	no	no	no	no	no	no	no	no	no	no	20.082	2	0	2	2	238	34	5	<4	0	0.25	0
617	33	150	60	college	2500-4000	≥3	2	1	0	0	no	0	Sinopharm Vero Cell-Inactivated,COVID-19 Vaccine	Injection-site pain	0	3	Sinopharm Vero Cell-Inactivated,COVID-19 Vaccine	no	no	no	no	no	no	no	No processing	26.6667	3	1	2	0	193	27.5714	3	<4	0	0.1	0
618	26	158	69	Senior High School (Technical/Technical school)	2500-4000	1	0	1	0	0	no	0	CoronaVac	no	no	no	no	no	no	no	no	no	no	no	no	27.6398	3	0	0	0	125	17.8571	1	<4	0	0.48	0
619	34	169	78	Bachelor degree or above	>20000	2	1	0	0	0	no	7	Sinopharm Vero Cell-Inactivated,COVID-19 Vaccine	no	no	no	Sinopharm Vero Cell-Inactivated,COVID-19 Vaccine	no	no	no	no	no	no	no	no	27.31	3	0	1	2	204	29.1429	4	<4	0	0.54	0
620	29	158	50	Junior high school	4001-6000	2	1	1	1	1	no	7	CoronaVac	no	no	no	CoronaVac	no	no	no	no	no	no	no	no	20.0288	2	0	1	2	205	29.2857	4	<4	0	1.5	1
621	32	159	49	Senior High School (Technical/Technical school)	2500-4000	1	0	1	1	0	no	7	CoronaVac	no	no	no	CoronaVac	no	no	no	no	no	no	no	no	19.3821	2	0	0	2	201	28.7143	4	<4	0	0.71	0
622	35	160	55	college	6001-10000	2	1	1	0	1	no	0	CoronaVac	no	no	no	no	no	no	no	no	no	no	no	no	21.4844	2	0	1	0	171	24.4286	3	<4	0	0.74	0
623	28	163	73	college	4001-6000	1	0	1	0	0	no	2	CoronaVac	no	no	no	CoronaVac	no	no	no	no	no	no	no	no	27.4756	3	0	0	1	106	15.1429	1	<4	0	2.31	1
624	25	165	56	college	4001-6000	1	0	1	1	1	no	7	CoronaVac	no	no	no	CoronaVac	no	no	no	no	no	no	no	no	20.5693	2	0	0	2	123	17.5714	1	12	1	1.57	1
625	28	155	41.5	Junior high school	2500-4000	≥3	2	0	1	0	no	0	Sinopharm Vero Cell-Inactivated,COVID-19 Vaccine	no	no	no	CoronaVac	no	no	no	no	no	no	no	no	17.2737	1	0	2	0	193	27.5714	3	<4	0	0.35	0
626	22	162	46	college	4001-6000	1	0	1	1	0	no	7	Sinopharm Vero Cell-Inactivated,COVID-19 Vaccine	no	no	no	CoronaVac	no	no	no	no	no	no	no	no	17.5278	1	0	0	2	191	27.2857	3	6	0	0.43	0
627	26	155	48	Junior high school	4001-6000	2	1	1	1	0	no	0	Sinopharm Vero Cell-Inactivated,COVID-19 Vaccine	no	no	no	CoronaVac	no	no	no	no	no	no	no	no	19.9792	2	0	1	0	208	29.7143	4	<4	0	0.17	0
628	37	150	60	Bachelor degree or above	6001-10000	1	0	1	0	1	no	3	Sinopharm Vero Cell-Inactivated,COVID-19 Vaccine	Injection-site pain	7	7	CoronaVac	no	no	no	no	no	no	no	No processing	26.6667	3	1	0	2	198	28.2857	4	<4	0	0.17	0
629	32	160	48	college	6001-10000	≥3	2	1	0	0	no	0	CoronaVac	Injection-site pain	0	2	CoronaVac	no	no	no	no	no	no	no	No processing	18.75	2	1	2	0	151	21.5714	2	48	1	1.68	1
630	27	161	54	Bachelor degree or above	4001-6000	1	0	1	1	1	no	7	CoronaVac	no	no	no	CoronaVac	no	no	no	no	no	no	no	no	20.8325	2	0	0	2	239	34.1429	5	24	1	2.39	1
631	27	168	75	Junior high school	4001-6000	2	1	0	0	0	no	0	CoronaVac	Injection-site pain	0	3	Sinopharm Vero Cell-Inactivated,COVID-19 Vaccine	Injection-site pain	0	2	Sinopharm Vero Cell-Inactivated,COVID-19 Vaccine	Injection-site pain	0	3	No processing	26.5731	3	1	1	0	6	0.857143	1	48	1	2.95	1
632	27	159	44	college	10001-20000	2	0	1	1	1	no	0	Sinopharm Vero Cell-Inactivated,COVID-19 Vaccine	no	no	no	Sinopharm Vero Cell-Inactivated,COVID-19 Vaccine	no	no	no	no	no	no	no	no	17.4044	1	0	0	0	218	31.1429	4	<4	0	0.13	0
633	38	156	54	Bachelor degree or above	10001-20000	≥3	1	1	0	0	no	7	Sinopharm Vero Cell-Inactivated,COVID-19 Vaccine	no	no	no	Sinopharm Vero Cell-Inactivated,COVID-19 Vaccine	Injection-site swelling	0	2	no	no	no	no	no	22.1893	2	1	1	2	193	27.5714	3	<4	0	0.23	0
634	33	158	50	Bachelor degree or above	10001-20000	1	0	1	0	1	no	3	Sinopharm Vero Cell-Inactivated,COVID-19 Vaccine	no	no	no	Sinopharm Vero Cell-Inactivated,COVID-19 Vaccine	no	no	no	no	no	no	no	no	20.0288	2	0	0	2	198	28.2857	4	<4	0	0.12	0
635	33	155	50	Bachelor degree or above	>20000	2	1	1	0	0	no	2	CoronaVac	no	no	no	CoronaVac	no	no	no	CoronaVac	no	no	no	no	20.8117	2	0	1	1	77	11	1	48	1	5.31	1
636	25	160	59	Senior High School (Technical/Technical school)	6001-10000	≥3	1	0	0	0	no	7	other	no	no	no	other	no	no	no	no	no	no	no	no	23.0469	2	0	1	2	104	14.8571	1	24	1	1.87	1
637	23	153	48	Senior High School (Technical/Technical school)	2500-4000	2	1	1	1	1	no	7	Sinopharm Vero Cell-Inactivated,COVID-19 Vaccine	no	no	no	Sinopharm Vero Cell-Inactivated,COVID-19 Vaccine	no	no	no	no	no	no	no	no	20.5049	2	0	1	2	230	32.8571	5	6	0	0.24	0
638	25	173	65	college	6001-10000	2	1	0	0	0	no	1	Sinopharm Vero Cell-Inactivated,COVID-19 Vaccine	no	no	no	no	no	no	no	no	no	no	no	no	21.7181	2	0	1	1	91	13	1	<4	0	0.28	0
639	27	160	48	Bachelor degree or above	6001-10000	1	0	1	1	1	no	7	CoronaVac	Injection-site pain┋Headache┋Fatigue	0	7	CoronaVac	no	no	no	no	no	no	no	Self medication	18.75	2	1	0	2	325	46.4286	6	6	0	0.69	0
640	18	165.5	51	Junior high school	2500-4000	1	0	1	1	0	no	3	CoronaVac	Injection-site pain	0	3	no	no	no	no	no	no	no	no	No processing	18.6198	2	1	0	2	228	32.5714	5	<4	0	0.09	0
641	27	158.5	70	college	6001-10000	≥3	2	1	0	1	no	0	Sinopharm Vero Cell-Inactivated,COVID-19 Vaccine	no	no	no	Sinopharm Vero Cell-Inactivated,COVID-19 Vaccine	no	no	no	no	no	no	no	no	27.8637	3	0	2	0	103	14.7143	1	6	0	4.22	1
642	24	156.6	54	Junior high school	＜2500	≥3	2	1	0	0	no	0	CoronaVac	Injection-site pain	0	2	CoronaVac	Injection-site pain	0	2	no	no	no	no	No processing	22.0196	2	1	2	0	136	19.4286	1	6	0	2.23	1
643	37	161	80	Bachelor degree or above	>20000	2	1	1	0	1	no	7	CoronaVac	Sleepy	0	1	CoronaVac	Sleepy	0	1	no	no	no	no	No processing	30.863	3	1	1	2	203	29	4	4	0	0.41	0
644	27	160	54	Bachelor degree or above	10001-20000	1	0	1	0	0	no	7	CoronaVac	no	no	no	CoronaVac	no	no	no	CoronaVac	Injection-site pain┋Fatigue	0	2	no	21.0938	2	1	0	2	35	5	1	256	1	42.78	1
645	30	164	48	Senior High School (Technical/Technical school)	4001-6000	2	1	1	1	1	no	3	Sinopharm Vero Cell-Inactivated,COVID-19 Vaccine	no	no	no	no	no	no	no	no	no	no	no	no	17.8465	1	0	1	2	241	34.4286	5	<4	0	0.06	0
646	39	157	55	Senior High School (Technical/Technical school)	2500-4000	≥3	2	1	0	0	no	7	Sinopharm Vero Cell-Inactivated,COVID-19 Vaccine	no	no	no	Sinopharm Vero Cell-Inactivated,COVID-19 Vaccine	no	no	no	no	no	no	no	no	22.3133	2	0	2	2	200	28.5714	4	<4	0	0.24	0
647	31	156	50	Senior High School (Technical/Technical school)	4001-6000	2	1	1	1	1	no	7	Sinopharm Vero Cell-Inactivated,COVID-19 Vaccine	Injection-site pain	0	2	Sinopharm Vero Cell-Inactivated,COVID-19 Vaccine	Injection-site pain	0	2	no	no	no	no	No processing	20.5457	2	1	1	2	224	32	5	8	1	1.17	1
648	32	159	63	Junior high school	2500-4000	2	1	1	0	1	no	0	Sinopharm Vero Cell-Inactivated,COVID-19 Vaccine	no	no	no	Sinopharm Vero Cell-Inactivated,COVID-19 Vaccine	no	no	no	no	no	no	no	no	24.9199	3	0	1	0	146	20.8571	2	6	0	0.54	0
649	33	155	42	college	6001-10000	2	1	1	0	1	no	3	CoronaVac	no	no	no	CoronaVac	Dizziness	1	0.5	no	no	no	no	no	17.4818	1	1	1	2	213	30.4286	4	4	0	0.15	0
650	27	150	39	Senior High School (Technical/Technical school)	4001-6000	2	1	1	1	0	no	7	CoronaVac	no	no	no	CoronaVac	no	no	no	no	no	no	no	no	17.3333	1	0	1	2	216	30.8571	4	<4	0	0.38	0
651	36	153	51	Junior high school	10001-20000	≥3	1	1	0	1	no	7	Sinopharm Vero Cell-Inactivated,COVID-19 Vaccine	Sleepy	0	1	Sinopharm Vero Cell-Inactivated,COVID-19 Vaccine	no	no	no	no	no	no	no	No processing	21.7865	2	1	1	2	96	13.7143	1	6	0	0.65	0
652	35	160	69	Junior high school	2500-4000	≥3	2	1	1	0	no	3	Sinopharm Vero Cell-Inactivated,COVID-19 Vaccine	no	no	no	CoronaVac	no	no	no	no	no	no	no	no	26.9531	3	0	2	2	228	32.5714	5	6	0	0.64	0
653	34	160	53	Senior High School (Technical/Technical school)	6001-10000	2	1	1	0	1	no	7	Sinopharm Vero Cell-Inactivated,COVID-19 Vaccine	Fatigue	0	1	Sinopharm Vero Cell-Inactivated,COVID-19 Vaccine	no	no	no	no	no	no	no	No processing	20.7031	2	1	1	2	224	32	5	<4	0	0.48	0
654	26	168	58	Bachelor degree or above	4001-6000	2	1	1	0	1	no	7	CoronaVac	no	no	no	no	no	no	no	no	no	no	no	no	20.5499	2	0	1	2	180	25.7143	3	8	1	0.68	0
655	31	153	67.5	Bachelor degree or above	4001-6000	2	1	1	1	1	no	7	Sinopharm Vero Cell-Inactivated,COVID-19 Vaccine	no	no	no	no	no	no	no	no	no	no	no	no	28.8351	3	0	1	2	258	36.8571	6	<4	0	0.04	0
656	36	160	53	Bachelor degree or above	6001-10000	2	1	1	1	1	no	7	CoronaVac	no	no	no	no	no	no	no	no	no	no	no	no	20.7031	2	0	1	2	236	33.7143	5	<4	0	0.14	0
657	20	158	67.5	Junior high school	4001-6000	1	0	1	0	1	no	0	CoronaVac	no	no	no	CoronaVac	no	no	no	no	no	no	no	no	27.0389	3	0	0	0	256	36.5714	6	6	0	0.89	0
658	29	150	50	Senior High School (Technical/Technical school)	2500-4000	2	0	0	0	0	no	0	Sinopharm Vero Cell-Inactivated,COVID-19 Vaccine	no	no	no	Sinopharm Vero Cell-Inactivated,COVID-19 Vaccine	no	no	no	CoronaVac	no	no	no	no	22.2222	2	0	0	0	32	4.57143	1	192	1	22.68	1
659	23	151	42	college	4001-6000	1	0	1	0	0	no	7	CoronaVac	no	no	no	CoronaVac	no	no	no	CoronaVac	no	no	no	no	18.4202	1	0	0	2	66	9.42857	1	48	1	2.96	1
660	33	164	53	Bachelor degree or above	6001-10000	2	1	1	0	0	no	0	Sinopharm Vero Cell-Inactivated,COVID-19 Vaccine	Injection-site pain	0	1	CoronaVac	Injection-site pain	0	1	no	no	no	no	No processing	19.7055	2	1	1	0	228	32.5714	5	<4	0	0.13	0
661	26	155	48	Junior high school	6001-10000	≥3	1	1	1	0	no	7	CoronaVac	no	no	no	CoronaVac	no	no	no	no	no	no	no	no	19.9792	2	0	1	2	248	35.4286	5	16	1	1.55	1
662	25	153	58.5	Senior High School (Technical/Technical school)	10001-20000	1	0	1	0	0	no	7	CoronaVac	no	no	no	CoronaVac	Skin itching	0	5	no	no	no	no	no	24.9904	3	1	0	2	105	15	1	6	0	3.35	1
663	29	155	52.5	college	2500-4000	1	0	1	0	0	no	7	CoronaVac	no	no	no	Sinopharm Vero Cell-Inactivated,COVID-19 Vaccine	no	no	no	no	no	no	no	no	21.8522	2	0	0	2	227	32.4286	5	8	1	2.5	1
664	33	155	52	Primary school and below	＜2500	2	1	1	1	0	no	7	CoronaVac	no	no	no	no	no	no	no	no	no	no	no	no	21.6441	2	0	1	2	233	33.2857	5	<4	0	0.53	0
665	36	155	59	Bachelor degree or above	>20000	≥3	0	1	1	1	no	7	other	no	no	no	other	no	no	no	no	no	no	no	no	24.5578	3	0	0	2	174	24.8571	3	8	1	1.14	1
666	30	158	56	Senior High School (Technical/Technical school)	2500-4000	2	1	1	1	1	no	7	Sinopharm Vero Cell-Inactivated,COVID-19 Vaccine	no	no	no	CoronaVac	no	no	no	no	no	no	no	no	22.4323	2	0	1	2	210	30	4	<4	0	0.68	0
667	27	160	43.5	Senior High School (Technical/Technical school)	2500-4000	≥3	2	1	0	0	no	0	Sinopharm Vero Cell-Inactivated,COVID-19 Vaccine	no	no	no	CoronaVac	no	no	no	no	no	no	no	no	16.9922	1	0	2	0	155	22.1429	2	6	0	0.87	0
668	35	163	53	Bachelor degree or above	10001-20000	2	1	1	0	0	no	0	Sinopharm Vero Cell-Inactivated,COVID-19 Vaccine	no	no	no	CoronaVac	no	no	no	CoronaVac	no	no	no	no	19.9481	2	0	1	0	34	4.85714	1	96	1	25.67	1
669	31	160	46	Senior High School (Technical/Technical school)	4001-6000	≥3	2	1	0	0	no	7	Sinopharm Vero Cell-Inactivated,COVID-19 Vaccine	no	no	no	Sinopharm Vero Cell-Inactivated,COVID-19 Vaccine	no	no	no	no	no	no	no	no	17.9688	1	0	2	2	61	8.71429	1	24	1	6.02	1
670	33	150	66	Bachelor degree or above	＜2500	2	1	1	0	0	no	0	CoronaVac	Sleepy	0	1	Sinopharm Vero Cell-Inactivated,COVID-19 Vaccine	Sleepy	0	1	no	no	no	no	No processing	29.3333	3	1	1	0	96	13.7143	1	24	1	4.13	1
671	32	150	48	Junior high school	2500-4000	≥3	1	0	1	0	no	7	Sinopharm Vero Cell-Inactivated,COVID-19 Vaccine	Myalgia	0	4	Sinopharm Vero Cell-Inactivated,COVID-19 Vaccine	no	no	no	no	no	no	no	No processing	21.3333	2	1	1	2	160	22.8571	2	<4	0	0.82	0
672	28	155.5	46	college	4001-6000	1	0	1	0	0	no	7	CoronaVac	no	no	no	CoronaVac	no	no	no	no	no	no	no	no	19.0238	2	0	0	2	178	25.4286	3	6	0	0.34	0
673	29	158	49	college	6001-10000	2	1	1	0	1	no	7	CoronaVac	no	no	no	no	no	no	no	no	no	no	no	no	19.6283	2	0	1	2	127	18.1429	1	<4	0	1.01	1
674	27	154	44	Bachelor degree or above	6001-10000	1	0	1	1	1	no	7	CoronaVac	Sleepy	0	0.5	no	no	no	no	no	no	no	no	No processing	18.5529	2	1	0	2	240	34.2857	5	<4	0	0.09	0
675	29	151	36	college	2500-4000	≥3	2	1	1	0	no	0	Sinopharm Vero Cell-Inactivated,COVID-19 Vaccine	no	no	no	Sinopharm Vero Cell-Inactivated,COVID-19 Vaccine	no	no	no	no	no	no	no	no	15.7888	1	0	2	0	215	30.7143	4	<4	0	0.8	0
676	28	154	49	Senior High School (Technical/Technical school)	4001-6000	≥3	1	1	0	0	no	7	CoronaVac	no	no	no	CoronaVac	no	no	no	no	no	no	no	no	20.6612	2	0	1	2	115	16.4286	1	<4	0	1.51	1
677	28	163	61	college	>20000	1	0	1	1	1	no	7	CoronaVac	no	no	no	CoronaVac	no	no	no	no	no	no	no	no	22.9591	2	0	0	2	224	32	5	<4	0	2.07	1
678	25	148	41	college	4001-6000	2	1	1	0	0	no	7	Sinopharm Vero Cell-Inactivated,COVID-19 Vaccine	no	no	no	CoronaVac	no	no	no	no	no	no	no	no	18.718	2	0	1	2	217	31	4	<4	0	1.34	1
679	27	161	76	Bachelor degree or above	4001-6000	2	1	0	0	0	no	7	CoronaVac	no	no	no	CoronaVac	no	no	no	no	no	no	no	no	29.3199	3	0	1	2	219	31.2857	4	<4	0	0.72	0
680	28	156	61	Junior high school	＜2500	≥3	1	1	0	0	no	7	CoronaVac	no	no	no	CoronaVac	Injection-site pain	0	2	no	no	no	no	no	25.0657	3	1	1	2	215	30.7143	4	4	0	1.4	1
681	33	150	49	Senior High School (Technical/Technical school)	2500-4000	2	1	1	0	0	no	7	Sinopharm Vero Cell-Inactivated,COVID-19 Vaccine	Sleepy	0	2	CoronaVac	no	no	no	CoronaVac	no	no	no	No processing	21.7778	2	1	1	2	24	3.42857	1	96	1	15.23	1
682	28	161.5	51	Junior high school	2500-4000	2	1	1	0	0	no	0	CoronaVac	no	no	no	CoronaVac	Injection-site pain	0	1	no	no	no	no	no	19.5535	2	1	1	0	194	27.7143	3	48	1	3.51	1
683	35	165	60	Junior high school	＜2500	1	0	1	0	1	no	7	CoronaVac	no	no	no	no	no	no	no	no	no	no	no	no	22.0386	2	0	0	2	180	25.7143	3	<4	0	0.28	0
684	38	155	57.5	Primary school and below	2500-4000	2	1	0	0	0	no	7	CoronaVac	no	no	no	Sinopharm Vero Cell-Inactivated,COVID-19 Vaccine	no	no	no	no	no	no	no	no	23.9334	2	0	1	2	151	21.5714	2	<4	0	0.54	0
685	35	163	54	college	4001-6000	≥3	2	1	0	0	no	2	CoronaVac	no	no	no	CoronaVac	no	no	no	no	no	no	no	no	20.3244	2	0	2	1	249	35.5714	5	<4	0	0.25	0
686	32	162	51	college	6001-10000	1	0	1	0	1	no	0	Sinopharm Vero Cell-Inactivated,COVID-19 Vaccine	no	no	no	Sinopharm Vero Cell-Inactivated,COVID-19 Vaccine	no	no	no	no	no	no	no	no	19.433	2	0	0	0	187	26.7143	3	<4	0	0.11	0
687	37	156	53	Bachelor degree or above	6001-10000	2	1	1	0	0	no	0	CoronaVac	Injection-site pain┋Injection-site swelling	0	2	CoronaVac	Injection-site pain┋Injection-site swelling	1	3	no	no	no	no	No processing	21.7784	2	1	1	0	227	32.4286	5	<4	0	0.29	0
688	25	152	64	Junior high school	2500-4000	2	1	1	0	0	no	0	CoronaVac	no	no	no	Sinopharm Vero Cell-Inactivated,COVID-19 Vaccine	Injection-site pain	0	3	no	no	no	no	no	27.7008	3	1	1	0	189	27	3	16	1	1.22	1
689	30	159	41	Bachelor degree or above	10001-20000	1	0	1	0	0	no	0	Sinopharm Vero Cell-Inactivated,COVID-19 Vaccine	no	no	no	Sinopharm Vero Cell-Inactivated,COVID-19 Vaccine	no	no	no	no	no	no	no	no	16.2177	1	0	0	0	159	22.7143	2	6	0	0.27	0
690	34	158	44	college	>20000	≥3	1	1	0	1	no	5	Sinopharm Vero Cell-Inactivated,COVID-19 Vaccine	no	no	no	Sinopharm Vero Cell-Inactivated,COVID-19 Vaccine	no	no	no	no	no	no	no	no	17.6254	1	0	1	2	190	27.1429	3	<4	0	1.05	1
691	29	154	46	college	6001-10000	2	1	1	0	1	no	0	Sinopharm Vero Cell-Inactivated,COVID-19 Vaccine	no	no	no	Sinopharm Vero Cell-Inactivated,COVID-19 Vaccine	no	no	no	no	no	no	no	no	19.3962	2	0	1	0	315	45	6	<4	0	0.25	0
692	25	158	60	college	2500-4000	2	0	1	0	0	no	7	Sinopharm Vero Cell-Inactivated,COVID-19 Vaccine	no	no	no	CoronaVac	no	no	no	no	no	no	no	no	24.0346	3	0	0	2	187	26.7143	3	6	0	2.22	1
693	39	157	50	Senior High School (Technical/Technical school)	4001-6000	2	1	1	0	0	no	5	CoronaVac	no	no	no	CoronaVac	no	no	no	no	no	no	no	no	20.2848	2	0	1	2	206	29.4286	4	16	1	1.75	1
694	26	158	58	Junior high school	4001-6000	1	0	1	0	0	no	7	CoronaVac	Sleepy	0	1	CoronaVac	Fatigue	0	1	no	no	no	no	No processing	23.2335	2	1	0	2	165	23.5714	2	16	1	2.97	1
695	24	156	53	Senior High School (Technical/Technical school)	4001-6000	≥3	0	1	0	1	no	7	CoronaVac	no	no	no	CoronaVac	no	no	no	no	no	no	no	no	21.7784	2	0	0	2	219	31.2857	4	<4	0	0.22	0
696	27	160	47	college	6001-10000	2	1	1	0	0	no	0	Sinopharm Vero Cell-Inactivated,COVID-19 Vaccine	no	no	no	Sinopharm Vero Cell-Inactivated,COVID-19 Vaccine	no	no	no	no	no	no	no	no	18.3594	1	0	1	0	192	27.4286	3	6	0	0.23	0
697	34	160	40	Bachelor degree or above	6001-10000	≥3	2	0	0	0	no	0	Sinopharm Vero Cell-Inactivated,COVID-19 Vaccine	no	no	no	Sinopharm Vero Cell-Inactivated,COVID-19 Vaccine	no	no	no	no	no	no	no	no	15.625	1	0	2	0	238	34	5	6	0	0.73	0
698	25	150	55	college	10001-20000	1	0	1	0	0	no	7	CoronaVac	no	no	no	Sinopharm Vero Cell-Inactivated,COVID-19 Vaccine	Injection-site pain	0	1	no	no	no	no	no	24.4444	3	1	0	2	192	27.4286	3	4	0	0.24	0
699	29	163	62	college	4001-6000	2	1	1	0	0	no	7	CoronaVac	no	no	no	CoronaVac	no	no	no	no	no	no	no	no	23.3355	2	0	1	2	200	28.5714	4	6	0	2.17	1
700	31	165	54	Bachelor degree or above	>20000	2	1	1	0	0	no	0	CoronaVac	no	no	no	CoronaVac	no	no	no	no	no	no	no	no	19.8347	2	0	1	0	206	29.4286	4	6	0	1.31	1
701	32	156	58	Junior high school	＜2500	≥3	3	1	0	0	no	0	CoronaVac	no	no	no	Sinopharm Vero Cell-Inactivated,COVID-19 Vaccine	no	no	no	no	no	no	no	no	23.833	2	0	2	0	151	21.5714	2	<4	0	0.19	0
702	31	158	45	Junior high school	4001-6000	≥3	1	0	1	1	no	0	CoronaVac	no	no	no	Sinopharm Vero Cell-Inactivated,COVID-19 Vaccine	no	no	no	no	no	no	no	no	18.026	1	0	1	0	194	27.7143	3	4	0	0.11	0
703	24	164.5	57	Bachelor degree or above	6001-10000	1	0	1	1	1	no	7	CoronaVac	no	no	no	CoronaVac	no	no	no	no	no	no	no	no	21.0641	2	0	0	2	250	35.7143	5	12	1	1.58	1
704	25	150	55	college	2500-4000	2	1	1	0	0	no	0	CoronaVac	no	no	no	CoronaVac	no	no	no	no	no	no	no	no	24.4444	3	0	1	0	202	28.8571	4	<4	0	0.18	0
705	33	152	49	Senior High School (Technical/Technical school)	10001-20000	≥3	1	1	0	0	no	0	Sinopharm Vero Cell-Inactivated,COVID-19 Vaccine	no	no	no	Sinopharm Vero Cell-Inactivated,COVID-19 Vaccine	no	no	no	no	no	no	no	no	21.2084	2	0	1	0	203	29	4	8	1	0.66	0
706	26	156	56	college	6001-10000	1	0	1	0	1	no	0	CoronaVac	no	no	no	CoronaVac	no	no	no	no	no	no	no	no	23.0112	2	0	0	0	154	22	2	24	1	2.02	1
707	33	158	50	college	2500-4000	≥3	1	1	0	0	no	0	CoronaVac	no	no	no	CoronaVac	no	no	no	no	no	no	no	no	20.0288	2	0	1	0	182	26	3	<4	0	0.3	0
708	31	158	44	college	6001-10000	2	1	1	0	1	no	0	Sinopharm Vero Cell-Inactivated,COVID-19 Vaccine	no	no	no	Sinopharm Vero Cell-Inactivated,COVID-19 Vaccine	no	no	no	no	no	no	no	no	17.6254	1	0	1	0	223	31.8571	4	4	0	0.22	0
709	29	162	59	Senior High School (Technical/Technical school)	6001-10000	≥3	1	1	1	1	no	7	CoronaVac	Headache	1	1	CoronaVac	Headache	1	1	no	no	no	no	No processing	22.4813	2	1	1	2	251	35.8571	5	6	0	1.89	1
710	33	154	61	college	6001-10000	≥3	1	1	0	1	no	7	Sinopharm Vero Cell-Inactivated,COVID-19 Vaccine	no	no	no	Sinopharm Vero Cell-Inactivated,COVID-19 Vaccine	no	no	no	no	no	no	no	no	25.721	3	0	1	2	196	28	4	12	1	0.03	0
711	34	160	70	Junior high school	6001-10000	2	1	1	0	0	no	0	Sinopharm Vero Cell-Inactivated,COVID-19 Vaccine	no	no	no	CoronaVac	no	no	no	no	no	no	no	no	27.3438	3	0	1	0	239	34.1429	5	<4	0	0.36	0
712	39	155	51	Senior High School (Technical/Technical school)	4001-6000	≥3	2	1	0	1	no	7	CoronaVac	Injection-site pain	0	2	CoronaVac	Injection-site pain	0	2	no	no	no	no	No processing	21.2279	2	1	2	2	160	22.8571	2	4	0	0.59	0
713	25	158	55	Bachelor degree or above	4001-6000	1	0	0	0	0	no	7	Sinopharm Vero Cell-Inactivated,COVID-19 Vaccine	Injection-site pain	0	3	Sinopharm Vero Cell-Inactivated,COVID-19 Vaccine	Injection-site pain	0	2	no	no	no	no	No processing	22.0317	2	1	0	2	195	27.8571	3	8	1	0.68	0
714	28	163	60	college	10001-20000	1	0	1	0	0	no	7	Sinopharm Vero Cell-Inactivated,COVID-19 Vaccine	no	no	no	Sinopharm Vero Cell-Inactivated,COVID-19 Vaccine	no	no	no	no	no	no	no	no	22.5827	2	0	0	2	253	36.1429	6	12	1	0.24	0
715	30	157	52	Bachelor degree or above	4001-6000	2	1	1	1	1	no	5	CoronaVac	no	no	no	CoronaVac	no	no	no	no	no	no	no	no	21.0962	2	0	1	2	253	36.1429	6	<4	0	0.63	0
716	36	156	51.5	college	6001-10000	2	1	1	0	0	no	4	CoronaVac	no	no	no	CoronaVac	no	no	no	no	no	no	no	no	21.1621	2	0	1	2	195	27.8571	3	<4	0	0.45	0
717	30	160	51	Junior high school	2500-4000	≥3	3	1	0	0	no	5	Sinopharm Vero Cell-Inactivated,COVID-19 Vaccine	no	no	no	CoronaVac	no	no	no	no	no	no	no	no	19.9219	2	0	2	2	165	23.5714	2	16	1	2.66	1
718	26	149	44	Senior High School (Technical/Technical school)	2500-4000	2	1	1	0	0	no	0	CoronaVac	no	no	no	CoronaVac	no	no	no	no	no	no	no	no	19.8189	2	0	1	0	188	26.8571	3	12	1	0.65	0
719	26	158	63	college	4001-6000	2	1	1	0	1	no	0	Sinopharm Vero Cell-Inactivated,COVID-19 Vaccine	Injection-site pain	0	2	Sinopharm Vero Cell-Inactivated,COVID-19 Vaccine	Injection-site pain	0	2	no	no	no	no	No processing	25.2363	3	1	1	0	207	29.5714	4	<4	0	0.18	0
720	35	150	50	college	4001-6000	≥3	2	1	0	0	no	0	CoronaVac	Injection-site pain	0	1	CoronaVac	no	no	no	no	no	no	no	No processing	22.2222	2	1	2	0	196	28	4	<4	0	0.61	0
721	27	150	54	Bachelor degree or above	4001-6000	1	0	1	0	0	no	7	Sinopharm Vero Cell-Inactivated,COVID-19 Vaccine	no	no	no	CoronaVac	Injection-site pain	0	2	no	no	no	no	no	24	3	1	0	2	198	28.2857	4	4	0	0.83	0
722	22	160	60	Senior High School (Technical/Technical school)	2500-4000	1	0	1	0	0	no	3	CoronaVac	no	no	no	CoronaVac	no	no	no	no	no	no	no	no	23.4375	2	0	0	2	235	33.5714	5	16	1	2.07	1
723	37	166	65	Senior High School (Technical/Technical school)	4001-6000	2	0	1	1	1	no	3	Sinopharm Vero Cell-Inactivated,COVID-19 Vaccine	no	no	no	Sinopharm Vero Cell-Inactivated,COVID-19 Vaccine	no	no	no	no	no	no	no	no	23.5883	2	0	0	2	198	28.2857	4	<4	0	0.26	0
724	36	153	55	college	10001-20000	≥3	1	1	0	0	no	2	Sinopharm Vero Cell-Inactivated,COVID-19 Vaccine	no	no	no	Sinopharm Vero Cell-Inactivated,COVID-19 Vaccine	no	no	no	no	no	no	no	no	23.4952	2	0	1	1	210	30	4	12	1	0.63	0
725	40	144	43	Senior High School (Technical/Technical school)	6001-10000	2	1	1	0	0	no	0	CoronaVac	Injection-site pain	0	7	CoronaVac	no	no	no	no	no	no	no	No processing	20.7369	2	1	1	0	209	29.8571	4	16	1	2.27	1
726	26	159	66	Junior high school	2500-4000	1	0	1	0	1	no	7	Sinopharm Vero Cell-Inactivated,COVID-19 Vaccine	no	no	no	CoronaVac	no	no	no	no	no	no	no	no	26.1066	3	0	0	2	200	28.5714	4	6	0	0.74	0
727	37	158	68	Bachelor degree or above	6001-10000	2	1	1	0	0	no	7	CoronaVac	no	no	no	CoronaVac	no	no	no	no	no	no	no	no	27.2392	3	0	1	2	266	38	6	<4	0	0.35	0
728	31	160	43	Bachelor degree or above	10001-20000	2	1	1	0	0	no	7	CoronaVac	no	no	no	CoronaVac	Diarrhea	0	3	no	no	no	no	no	16.7969	1	1	1	2	252	36	6	4	0	0.67	0
729	30	168	50	college	2500-4000	1	0	1	0	0	no	7	CoronaVac	no	no	no	CoronaVac	no	no	no	no	no	no	no	no	17.7154	1	0	0	2	167	23.8571	2	12	1	1.41	1
730	31	150	50	Bachelor degree or above	10001-20000	2	1	1	0	0	no	2	CoronaVac	no	no	no	CoronaVac	no	no	no	no	no	no	no	no	22.2222	2	0	1	1	240	34.2857	5	<4	0	0.95	0
731	26	161	51	Bachelor degree or above	10001-20000	2	0	1	0	0	no	7	CoronaVac	Injection-site pain	0	1	CoronaVac	Injection-site pain	0	1	no	no	no	no	No processing	19.6752	2	1	0	2	163	23.2857	2	32	1	10.1	1
732	28	180	60	Junior high school	6001-10000	1	0	1	0	0	no	0	CoronaVac	no	no	no	CoronaVac	Injection-site pain┋Injection-site swelling	0	3	no	no	no	no	no	18.5185	2	1	0	0	208	29.7143	4	8	1	2.18	1
733	25	170	58	Bachelor degree or above	6001-10000	2	0	1	0	0	no	0	CoronaVac	Injection-site pain	0	2	CoronaVac	Injection-site pain	0	2	no	no	no	no	No processing	20.0692	2	1	0	0	218	31.1429	4	12	1	2.18	1
734	41	150	62.5	Junior high school	4001-6000	2	1	0	0	0	no	7	Sinopharm Vero Cell-Inactivated,COVID-19 Vaccine	Sleepy	0	2	CoronaVac	Sleepy	0	2	no	no	no	no	No processing	27.7778	3	1	1	2	227	32.4286	5	4	0	0.99	0
735	31	158	75	college	4001-6000	2	1	1	0	0	no	0	Sinopharm Vero Cell-Inactivated,COVID-19 Vaccine	no	no	no	Sinopharm Vero Cell-Inactivated,COVID-19 Vaccine	no	no	no	no	no	no	no	no	30.0433	3	0	1	0	217	31	4	48	1	4.9	1
736	24	158	43	college	4001-6000	2	2	1	0	0	no	0	CoronaVac	no	no	no	CoronaVac	no	no	no	no	no	no	no	no	17.2248	1	0	2	0	232	33.1429	5	6	0	0.74	0
737	26	158.5	50	Bachelor degree or above	6001-10000	1	0	1	1	0	no	0	Sinopharm Vero Cell-Inactivated,COVID-19 Vaccine	no	no	no	Sinopharm Vero Cell-Inactivated,COVID-19 Vaccine	no	no	no	no	no	no	no	no	19.9027	2	0	0	0	237	33.8571	5	<4	0	0.09	0
738	34	159	67	Bachelor degree or above	10001-20000	2	1	1	0	0	no	0	CoronaVac	no	no	no	CoronaVac	no	no	no	no	no	no	no	no	26.5021	3	0	1	0	223	31.8571	4	12	1	2.22	1
739	25	156	48	college	4001-6000	1	0	1	0	0	no	0	Sinopharm Vero Cell-Inactivated,COVID-19 Vaccine	no	no	no	Sinopharm Vero Cell-Inactivated,COVID-19 Vaccine	no	no	no	no	no	no	no	no	19.7239	2	0	0	0	207	29.5714	4	24	1	8.46	1
740	29	150	44	college	4001-6000	1	0	1	0	0	no	7	CoronaVac	no	no	no	CoronaVac	Fatigue┋Sleepy	0	2	no	no	no	no	no	19.5556	2	1	0	2	198	28.2857	4	12	1	3.37	1
741	30	156	55	Bachelor degree or above	10001-20000	1	0	1	0	1	no	7	Sinopharm Vero Cell-Inactivated,COVID-19 Vaccine	no	no	no	no	no	no	no	no	no	no	no	no	22.6003	2	0	0	2	201	28.7143	4	<4	0	0.59	0
742	28	161.5	48	Bachelor degree or above	6001-10000	1	0	1	0	0	no	7	CoronaVac	no	no	no	CoronaVac	no	no	no	no	no	no	no	no	18.4033	1	0	0	2	238	34	5	<4	0	1.42	1
743	33	157	50	Bachelor degree or above	10001-20000	2	1	1	0	0	no	0	CoronaVac	no	no	no	CoronaVac	no	no	no	no	no	no	no	no	20.2848	2	0	1	0	214	30.5714	4	<4	0	0.39	0
744	30	160.5	60	college	4001-6000	≥3	1	1	0	1	no	7	CoronaVac	no	no	no	CoronaVac	no	no	no	no	no	no	no	no	23.2917	2	0	1	2	236	33.7143	5	<4	0	0.74	0
745	25	157	66.5	Junior high school	＜2500	≥3	2	0	0	0	no	7	Sinopharm Vero Cell-Inactivated,COVID-19 Vaccine	no	no	no	CoronaVac	no	no	no	no	no	no	no	no	26.9788	3	0	2	2	209	29.8571	4	4	0	1.86	1
746	32	153	43	Senior High School (Technical/Technical school)	2500-4000	1	0	1	0	0	no	0	CoronaVac	Injection-site pain	0	1	CoronaVac	Injection-site pain	0	1	no	no	no	no	No processing	18.369	1	1	0	0	194	27.7143	3	32	1	9.83	1
747	34	160	69	Junior high school	4001-6000	2	1	1	0	0	no	0	Sinopharm Vero Cell-Inactivated,COVID-19 Vaccine	no	no	no	CoronaVac	no	no	no	no	no	no	no	no	26.9531	3	0	1	0	175	25	3	<4	0	2.53	1
748	28	153	41	Bachelor degree or above	2500-4000	2	1	1	0	0	no	3	CoronaVac	Sleepy	0	2	CoronaVac	Injection-site pain	0	7	no	no	no	no	No processing	17.5146	1	1	1	2	251	35.8571	5	<4	0	2.03	1
749	25	157	51	college	4001-6000	1	0	1	0	0	no	7	Sinopharm Vero Cell-Inactivated,COVID-19 Vaccine	no	no	no	Sinopharm Vero Cell-Inactivated,COVID-19 Vaccine	no	no	no	no	no	no	no	no	20.6905	2	0	0	2	355	50.7143	6	<4	0	1.93	1
750	35	165	52	Bachelor degree or above	4001-6000	2	1	1	1	1	no	0	CoronaVac	no	no	no	CoronaVac	no	no	no	no	no	no	no	no	19.1001	2	0	1	0	243	34.7143	5	<4	0	0.57	0
751	35	150	48	Junior high school	6001-10000	2	1	0	0	0	no	7	Sinopharm Vero Cell-Inactivated,COVID-19 Vaccine	no	no	no	Sinopharm Vero Cell-Inactivated,COVID-19 Vaccine	no	no	no	no	no	no	no	no	21.3333	2	0	1	2	215	30.7143	4	<4	0	0.08	0
752	25	153	42	Junior high school	2500-4000	2	0	0	0	0	no	0	Sinopharm Vero Cell-Inactivated,COVID-19 Vaccine	Sleepy	0	3	Sinopharm Vero Cell-Inactivated,COVID-19 Vaccine	no	no	no	no	no	no	no	No processing	17.9418	1	1	0	0	188	26.8571	3	32	1	6.78	1
753	24	160	46	college	6001-10000	1	0	1	1	1	no	5	CoronaVac	Injection-site pain	0	1	no	no	no	no	no	no	no	no	No processing	17.9688	1	1	0	2	227	32.4286	5	<4	0	0.67	0
754	29	160	57.8	Senior High School (Technical/Technical school)	2500-4000	1	0	1	0	1	no	0	Sinopharm Vero Cell-Inactivated,COVID-19 Vaccine	no	no	no	CoronaVac	no	no	no	no	no	no	no	no	22.5781	2	0	0	0	195	27.8571	3	<4	0	0.48	0
755	24	148	48	college	10001-20000	1	0	1	0	0	no	7	other	no	no	no	other	no	no	no	no	no	no	no	no	21.9138	2	0	0	2	144	20.5714	2	8	1	1.27	1
756	28	151	63.5	college	6001-10000	1	0	1	0	0	no	3	CoronaVac	no	no	no	CoronaVac	no	no	no	no	no	no	no	no	27.8497	3	0	0	2	172	24.5714	3	4	0	0.41	0
757	34	153	50	Junior high school	4001-6000	2	1	1	0	0	no	0	Sinopharm Vero Cell-Inactivated,COVID-19 Vaccine	no	no	no	no	no	no	no	no	no	no	no	no	21.3593	2	0	1	0	225	32.1429	5	<4	0	0.05	0
758	32	152	50	Junior high school	10001-20000	2	1	1	0	0	no	7	CoronaVac	no	no	no	CoronaVac	no	no	no	no	no	no	no	no	21.6413	2	0	1	2	123	17.5714	1	12	1	2.05	1
759	31	154	48	Bachelor degree or above	10001-20000	1	0	1	0	0	no	2	CoronaVac	Fever	3	2	CoronaVac	no	no	no	no	no	no	no	No processing	20.2395	2	1	0	1	134	19.1429	1	16	1	2.96	1
760	30	165.5	60	Bachelor degree or above	10001-20000	1	0	1	0	0	no	5	other	no	no	no	other	Injection-site pain	0	2	no	no	no	no	no	21.9056	2	1	0	2	180	25.7143	3	8	1	2.19	1
761	26	156.5	52	Bachelor degree or above	6001-10000	2	0	1	0	0	no	5	Sinopharm Vero Cell-Inactivated,COVID-19 Vaccine	no	no	no	Sinopharm Vero Cell-Inactivated,COVID-19 Vaccine	Injection-site pain	0	0.5	no	no	no	no	no	21.2312	2	1	0	2	132	18.8571	1	12	1	0.8	0
762	39	154	46	Junior high school	4001-6000	2	1	1	1	0	no	0	Sinopharm Vero Cell-Inactivated,COVID-19 Vaccine	no	no	no	Sinopharm Vero Cell-Inactivated,COVID-19 Vaccine	no	no	no	no	no	no	no	no	19.3962	2	0	1	0	164	23.4286	2	<4	0	0.16	0
763	31	157	49.5	college	6001-10000	2	2	1	0	0	no	1	Sinopharm Vero Cell-Inactivated,COVID-19 Vaccine	no	no	no	Sinopharm Vero Cell-Inactivated,COVID-19 Vaccine	Injection-site pain	0	1	no	no	no	no	no	20.082	2	1	2	1	167	23.8571	2	4	0	0.09	0
764	38	159	52	Senior High School (Technical/Technical school)	4001-6000	≥3	2	1	0	0	no	0	other	no	no	no	other	no	no	no	no	no	no	no	no	20.5688	2	0	2	0	165	23.5714	2	8	1	0.46	0
765	23	165	60	Junior high school	4001-6000	1	0	0	1	0	no	7	CoronaVac	Injection-site pain	0	2	no	no	no	no	no	no	no	no	No processing	22.0386	2	1	0	2	216	30.8571	4	12	1	0.23	0
766	24	160	48	college	6001-10000	1	0	1	1	0	no	3	Sinopharm Vero Cell-Inactivated,COVID-19 Vaccine	Fatigue	0	1	Sinopharm Vero Cell-Inactivated,COVID-19 Vaccine	no	no	no	no	no	no	no	No processing	18.75	2	1	0	2	210	30	4	12	1	0.92	0
767	32	155	60	Senior High School (Technical/Technical school)	4001-6000	1	0	1	0	1	no	0	Sinopharm Vero Cell-Inactivated,COVID-19 Vaccine	no	no	no	Sinopharm Vero Cell-Inactivated,COVID-19 Vaccine	no	no	no	no	no	no	no	no	24.974	3	0	0	0	188	26.8571	3	<4	0	0.33	0
768	31	164	55	college	>20000	2	1	1	0	0	no	0	Sinopharm Vero Cell-Inactivated,COVID-19 Vaccine	no	no	no	Sinopharm Vero Cell-Inactivated,COVID-19 Vaccine	no	no	no	no	no	no	no	no	20.4491	2	0	1	0	198	28.2857	4	<4	0	0.26	0
769	24	166	54	college	6001-10000	1	0	1	0	1	no	7	CoronaVac	Fatigue	0	0.5	CoronaVac	no	no	no	no	no	no	no	No processing	19.5965	2	1	0	2	189	27	3	<4	0	1.16	1
770	34	158	47.5	Junior high school	4001-6000	≥3	2	1	1	1	no	7	Sinopharm Vero Cell-Inactivated,COVID-19 Vaccine	no	no	no	CoronaVac	Injection-site swelling	1	3	no	no	no	no	no	19.0274	2	1	2	2	200	28.5714	4	<4	0	0.52	0
771	26	165	55	Bachelor degree or above	6001-10000	2	0	1	1	0	no	7	Sinopharm Vero Cell-Inactivated,COVID-19 Vaccine	Injection-site pain	0	2	no	no	no	no	no	no	no	no	No processing	20.202	2	1	0	2	256	36.5714	6	<4	0	0.05	0
772	32	151	45	Senior High School (Technical/Technical school)	6001-10000	2	2	1	0	0	no	7	other	Injection-site pain	0	3	no	no	no	no	no	no	no	no	No processing	19.736	2	1	2	2	214	30.5714	4	<4	0	0.23	0
773	25	158.5	48	Senior High School (Technical/Technical school)	4001-6000	1	0	1	0	1	no	7	CoronaVac	no	no	no	CoronaVac	Injection-site pain	0	2	no	no	no	no	no	19.1066	2	1	0	2	205	29.2857	4	64	1	15.75	1
774	27	160	43	college	6001-10000	1	0	1	0	0	no	5	other	Injection-site pain	1	3	other	no	no	no	no	no	no	no	No processing	16.7969	1	1	0	2	139	19.8571	1	8	1	1.15	1
775	24	155	47	college	10001-20000	≥3	1	1	0	0	no	4	other	Injection-site pain	1	2	no	no	no	no	no	no	no	no	No processing	19.563	2	1	1	2	211	30.1429	4	<4	0	0.33	0
776	24	155	42	Senior High School (Technical/Technical school)	4001-6000	1	0	1	0	1	no	4	Sinopharm Vero Cell-Inactivated,COVID-19 Vaccine	no	no	no	Sinopharm Vero Cell-Inactivated,COVID-19 Vaccine	no	no	no	no	no	no	no	no	17.4818	1	0	0	2	245	35	5	6	0	0.3	0
777	24	165	55	Senior High School (Technical/Technical school)	6001-10000	1	0	1	1	0	no	7	Sinopharm Vero Cell-Inactivated,COVID-19 Vaccine	no	no	no	Sinopharm Vero Cell-Inactivated,COVID-19 Vaccine	no	no	no	no	no	no	no	no	20.202	2	0	0	2	234	33.4286	5	<4	0	0.54	0
778	21	169	47.5	Senior High School (Technical/Technical school)	10001-20000	1	0	1	1	0	no	7	Sinopharm Vero Cell-Inactivated,COVID-19 Vaccine	Injection-site pain	1	2	CoronaVac	Injection-site pain	1	3	no	no	no	no	No processing	16.6311	1	1	0	2	223	31.8571	4	24	1	2.06	1
779	26	178	55	Bachelor degree or above	6001-10000	1	0	1	1	0	no	0	Sinopharm Vero Cell-Inactivated,COVID-19 Vaccine	Injection-site pain	1	2	Sinopharm Vero Cell-Inactivated,COVID-19 Vaccine	Injection-site pain	1	2	no	no	no	no	No processing	17.3589	1	1	0	0	198	28.2857	4	<4	0	0.44	0
780	29	155	64	Junior high school	6001-10000	≥3	1	1	0	0	no	0	CoronaVac	Injection-site swelling	0	2	Sinopharm Vero Cell-Inactivated,COVID-19 Vaccine	no	no	no	no	no	no	no	No processing	26.6389	3	1	1	0	197	28.1429	4	6	0	0.43	0
781	26	153	44	Senior High School (Technical/Technical school)	4001-6000	1	0	1	0	1	no	7	CoronaVac	Injection-site pain	0	2	CoronaVac	Injection-site pain	0	2	no	no	no	no	No processing	18.7962	2	1	0	2	208	29.7143	4	4	0	0.88	0
782	28	162	55.4	college	10001-20000	2	0	1	0	0	no	7	CoronaVac	no	no	no	CoronaVac	no	no	no	no	no	no	no	no	21.1096	2	0	0	2	195	27.8571	3	<4	0	0.22	0
783	27	160	62.5	Bachelor degree or above	>20000	1	0	1	0	0	no	2	CoronaVac	Injection-site pain	0	2	CoronaVac	no	no	no	no	no	no	no	No processing	24.4141	3	1	0	1	107	15.2857	1	<4	0	3.85	1
784	40	155	58	Bachelor degree or above	4001-6000	2	1	1	1	0	no	7	other	no	no	no	other	no	no	no	no	no	no	no	no	24.1415	3	0	1	2	182	26	3	6	0	0.66	0
785	32	155	56	college	6001-10000	2	1	1	1	1	no	7	CoronaVac	Injection-site pain	1	2	Sinopharm Vero Cell-Inactivated,COVID-19 Vaccine	Injection-site pain	1	2	no	no	no	no	No processing	23.3091	2	1	1	2	243	34.7143	5	<4	0	1.16	1
786	38	160	50.4	Bachelor degree or above	4001-6000	1	0	1	0	1	no	7	Sinopharm Vero Cell-Inactivated,COVID-19 Vaccine	Injection-site pain	1	2	Sinopharm Vero Cell-Inactivated,COVID-19 Vaccine	no	no	no	no	no	no	no	No processing	19.6875	2	1	0	2	198	28.2857	4	<4	0	0.11	0
787	26	159	54.8	college	6001-10000	1	0	1	0	1	no	0	other	no	no	no	other	no	no	no	no	no	no	no	no	21.6764	2	0	0	0	152	21.7143	2	32	1	5.2	1
788	21	158	55	Senior High School (Technical/Technical school)	4001-6000	1	0	0	0	0	no	3	CoronaVac	no	no	no	CoronaVac	no	no	no	no	no	no	no	no	22.0317	2	0	0	2	130	18.5714	1	12	1	3.09	1
789	18	156	50	Junior high school	4001-6000	1	0	1	0	0	no	7	CoronaVac	no	no	no	CoronaVac	no	no	no	no	no	no	no	no	20.5457	2	0	0	2	144	20.5714	2	6	0	1.34	1
790	36	160	51	Bachelor degree or above	>20000	2	1	1	0	1	no	2	CoronaVac	Injection-site pain┋Sleepy	1	7	CoronaVac	Injection-site pain┋Sleepy	0	7	no	no	no	no	other	19.9219	2	1	1	1	188	26.8571	3	<4	0	0.33	0
791	33	160	49	Bachelor degree or above	10001-20000	1	0	1	0	1	no	5	CoronaVac	no	no	no	CoronaVac	no	no	no	no	no	no	no	no	19.1406	2	0	0	2	205	29.2857	4	<4	0	0.76	0
792	26	158	51	college	4001-6000	2	0	1	1	1	no	4	Sinopharm Vero Cell-Inactivated,COVID-19 Vaccine	no	no	no	Sinopharm Vero Cell-Inactivated,COVID-19 Vaccine	no	no	no	no	no	no	no	no	20.4294	2	0	0	2	263	37.5714	6	<4	0	0.31	0
793	30	158	59	college	4001-6000	2	1	1	0	0	no	7	CoronaVac	no	no	no	Sinopharm Vero Cell-Inactivated,COVID-19 Vaccine	no	no	no	no	no	no	no	no	23.634	2	0	1	2	211	30.1429	4	<4	0	0.54	0
794	20	153	46.5	Junior high school	6001-10000	2	1	1	0	1	no	7	Sinopharm Vero Cell-Inactivated,COVID-19 Vaccine	no	no	no	no	no	no	no	no	no	no	no	no	19.8642	2	0	1	2	219	31.2857	4	<4	0	0.02	0
795	32	147	48	Bachelor degree or above	10001-20000	2	1	1	0	1	no	3	Sinopharm Vero Cell-Inactivated,COVID-19 Vaccine	no	no	no	Sinopharm Vero Cell-Inactivated,COVID-19 Vaccine	no	no	no	no	no	no	no	no	22.213	2	0	1	2	214	30.5714	4	<4	0	0.07	0
796	32	160	49	Bachelor degree or above	>20000	1	0	1	1	0	no	4	CoronaVac	no	no	no	no	no	no	no	no	no	no	no	no	19.1406	2	0	0	2	229	32.7143	5	12	1	0.67	0
797	28	157	49	Senior High School (Technical/Technical school)	6001-10000	≥3	1	1	0	0	no	7	CoronaVac	Injection-site pain	0	2	CoronaVac	no	no	no	no	no	no	no	No processing	19.8791	2	1	1	2	143	20.4286	2	24	1	1.63	1
798	25	150	41.5	Junior high school	4001-6000	≥3	2	1	0	0	no	0	other	Injection-site pain	0	2	no	no	no	no	no	no	no	no	No processing	18.4444	1	1	2	0	159	22.7143	2	6	0	0.44	0
799	34	157	45	Bachelor degree or above	>20000	2	1	1	1	1	no	7	CoronaVac	Injection-site swelling	0	7	CoronaVac	Injection-site swelling	0	7	no	no	no	no	No processing	18.2563	1	1	1	2	207	29.5714	4	<4	0	0.72	0
800	35	148	45	Bachelor degree or above	4001-6000	≥3	1	0	1	0	no	0	CoronaVac	no	no	no	other	no	no	no	no	no	no	no	no	20.5442	2	0	1	0	220	31.4286	4	<4	0	0.54	0
801	29	155	44.5	Bachelor degree or above	>20000	1	0	1	1	1	no	7	CoronaVac	Injection-site pain	0	2	Sinopharm Vero Cell-Inactivated,COVID-19 Vaccine	Injection-site pain	0	2	no	no	no	no	No processing	18.5224	2	1	0	2	219	31.2857	4	<4	0	0.34	0
802	30	157	46.5	Bachelor degree or above	6001-10000	2	1	1	0	1	no	5	Sinopharm Vero Cell-Inactivated,COVID-19 Vaccine	Injection-site pain	0	2	Sinopharm Vero Cell-Inactivated,COVID-19 Vaccine	Injection-site pain	0	2	no	no	no	no	No processing	18.8649	2	1	1	2	202	28.8571	4	<4	0	0.04	0
803	26	155	45	Junior high school	2500-4000	≥3	1	1	0	0	no	0	Sinopharm Vero Cell-Inactivated,COVID-19 Vaccine	Injection-site pain	0	3	CoronaVac	Injection-site pain	0	3	no	no	no	no	No processing	18.7305	2	1	1	0	208	29.7143	4	6	0	1.09	1
804	29	160	50	college	2500-4000	≥3	1	1	0	1	no	0	Sinopharm Vero Cell-Inactivated,COVID-19 Vaccine	no	no	no	CoronaVac	no	no	no	no	no	no	no	no	19.5312	2	0	1	0	205	29.2857	4	12	1	0.12	0
805	35	162	53	Senior High School (Technical/Technical school)	>20000	2	1	1	1	0	no	7	CoronaVac	no	no	no	CoronaVac	no	no	no	no	no	no	no	no	20.1951	2	0	1	2	245	35	5	8	1	1.12	1
806	28	158	50	college	4001-6000	≥3	1	1	0	0	no	7	CoronaVac	no	no	no	CoronaVac	no	no	no	no	no	no	no	no	20.0288	2	0	1	2	233	33.2857	5	8	1	1.38	1
807	28	156	47.5	Bachelor degree or above	>20000	1	0	1	0	0	no	7	Sinopharm Vero Cell-Inactivated,COVID-19 Vaccine	no	no	no	Sinopharm Vero Cell-Inactivated,COVID-19 Vaccine	no	no	no	Sinopharm Vero Cell-Inactivated,COVID-19 Vaccine	Injection-site swelling	0	0.5	no	19.5184	2	1	0	2	68	9.71429	1	96	1	6.68	1
808	28	160	55	Bachelor degree or above	>20000	1	0	1	0	1	no	2	CoronaVac	no	no	no	Sinopharm Vero Cell-Inactivated,COVID-19 Vaccine	no	no	no	no	no	no	no	no	21.4844	2	0	0	1	130	18.5714	1	6	0	1.42	1
809	29	160	48	college	10001-20000	2	1	1	0	0	no	7	Sinopharm Vero Cell-Inactivated,COVID-19 Vaccine	no	no	no	no	no	no	no	no	no	no	no	no	18.75	2	0	1	2	242	34.5714	5	6	0	0.02	0
810	21	148	42	Junior high school	4001-6000	2	2	1	0	0	no	0	Sinopharm Vero Cell-Inactivated,COVID-19 Vaccine	no	no	no	other	no	no	no	no	no	no	no	no	19.1746	2	0	2	0	203	29	4	32	1	3.41	1
811	24	145	43	college	4001-6000	1	0	1	0	0	no	0	Sinopharm Vero Cell-Inactivated,COVID-19 Vaccine	Injection-site pain	0	1	Sinopharm Vero Cell-Inactivated,COVID-19 Vaccine	Injection-site pain	0	1	no	no	no	no	No processing	20.4518	2	1	0	0	187	26.7143	3	12	1	0.47	0
812	30	153.5	42.5	college	6001-10000	2	1	1	0	0	no	7	CoronaVac	Injection-site swelling	0	1	CoronaVac	no	no	no	no	no	no	no	No processing	18.0373	1	1	1	2	185	26.4286	3	8	1	0.81	0
813	25	156	51.5	college	6001-10000	1	0	1	0	1	no	5	CoronaVac	Fever	2	2	CoronaVac	no	no	no	no	no	no	no	hospitalize	21.1621	2	1	0	2	238	34	5	12	1	0.98	0
814	33	161	47.3	college	6001-10000	2	0	1	0	0	Have to give up smoking	0	CoronaVac	Myalgia	0	2	CoronaVac	Dizziness	2	1	no	no	no	no	No processing	18.2478	1	1	0	0	180	25.7143	3	<4	0	0.44	0
815	31	149	42	Senior High School (Technical/Technical school)	6001-10000	1	0	1	0	0	no	7	CoronaVac	no	no	no	CoronaVac	no	no	no	no	no	no	no	no	18.9181	2	0	0	2	195	27.8571	3	<4	0	0.48	0
816	27	162	55	Senior High School (Technical/Technical school)	4001-6000	2	1	1	0	0	no	0	CoronaVac	Injection-site pain	0	0.5	CoronaVac	Injection-site pain┋Skin itching	0	0.5	no	no	no	no	No processing	20.9572	2	1	1	0	192	27.4286	3	16	1	3.23	1
817	27	156	55.5	college	6001-10000	2	2	1	0	0	no	0	Sinopharm Vero Cell-Inactivated,COVID-19 Vaccine	Injection-site swelling┋Fatigue┋Sleepy	0	3	CoronaVac	no	no	no	no	no	no	no	No processing	22.8057	2	1	2	0	185	26.4286	3	8	1	1.64	1
818	23	160	52	Senior High School (Technical/Technical school)	6001-10000	2	1	1	0	0	no	4	Sinopharm Vero Cell-Inactivated,COVID-19 Vaccine	Injection-site pain	0	2	Sinopharm Vero Cell-Inactivated,COVID-19 Vaccine	Injection-site pain	0	2	no	no	no	no	No processing	20.3125	2	1	1	2	218	31.1429	4	12	1	3.58	1
819	23	162	46.5	college	>20000	1	0	1	1	1	no	7	Sinopharm Vero Cell-Inactivated,COVID-19 Vaccine	no	no	no	Sinopharm Vero Cell-Inactivated,COVID-19 Vaccine	no	no	no	no	no	no	no	no	17.7183	1	0	0	2	337	48.1429	6	<4	0	0.17	0
820	26	160	48	Senior High School (Technical/Technical school)	6001-10000	2	0	1	0	0	no	0	CoronaVac	Injection-site pain	0	2	CoronaVac	no	no	no	no	no	no	no	No processing	18.75	2	1	0	0	186	26.5714	3	8	1	0.65	0
821	21	146	40	Senior High School (Technical/Technical school)	4001-6000	1	0	1	0	0	no	0	Sinopharm Vero Cell-Inactivated,COVID-19 Vaccine	no	no	no	CoronaVac	no	no	no	no	no	no	no	no	18.7652	2	0	0	0	174	24.8571	3	16	1	0.7	0
822	29	155	57	college	6001-10000	2	1	1	1	0	no	7	Sinopharm Vero Cell-Inactivated,COVID-19 Vaccine	Fatigue	0	1	Sinopharm Vero Cell-Inactivated,COVID-19 Vaccine	no	no	no	no	no	no	no	No processing	23.7253	2	1	1	2	339	48.4286	6	6	0	0.82	0
823	28	166	66	Bachelor degree or above	10001-20000	1	0	1	0	0	no	0	CoronaVac	Injection-site pain	1	2	Sinopharm Vero Cell-Inactivated,COVID-19 Vaccine	no	no	no	no	no	no	no	No processing	23.9512	2	1	0	0	225	32.1429	5	6	0	0.63	0
824	31	158	47	Bachelor degree or above	10001-20000	1	0	1	0	0	no	0	Sinopharm Vero Cell-Inactivated,COVID-19 Vaccine	no	no	no	Sinopharm Vero Cell-Inactivated,COVID-19 Vaccine	no	no	no	no	no	no	no	no	18.8271	2	0	0	0	194	27.7143	3	8	1	1.11	1
825	29	154	50	Bachelor degree or above	6001-10000	1	0	1	1	1	no	7	Sinopharm Vero Cell-Inactivated,COVID-19 Vaccine	no	no	no	Sinopharm Vero Cell-Inactivated,COVID-19 Vaccine	no	no	no	no	no	no	no	no	21.0828	2	0	0	2	337	48.1429	6	24	1	3.04	1
826	30	153	51	college	10001-20000	1	0	1	0	0	no	7	other	no	no	no	other	no	no	no	no	no	no	no	no	21.7865	2	0	0	2	165	23.5714	2	6	0	2.22	1
827	31	158	50	college	10001-20000	1	0	1	0	0	no	3	CoronaVac	Injection-site pain	0	3	CoronaVac	Injection-site pain	0	3	no	no	no	no	No processing	20.0288	2	1	0	2	193	27.5714	3	4	0	0.33	0
828	27	166	48	Senior High School (Technical/Technical school)	>20000	2	1	1	0	0	no	0	Sinopharm Vero Cell-Inactivated,COVID-19 Vaccine	no	no	no	CoronaVac	no	no	no	no	no	no	no	no	17.4191	1	0	1	0	245	35	5	12	1	1.64	1
829	29	162	66	Primary school and below	6001-10000	2	1	1	0	0	no	7	Sinopharm Vero Cell-Inactivated,COVID-19 Vaccine	no	no	no	CoronaVac	no	no	no	no	no	no	no	no	25.1486	3	0	1	2	137	19.5714	1	12	1	1.23	1
830	32	155	58	college	4001-6000	2	1	1	0	1	no	0	Sinopharm Vero Cell-Inactivated,COVID-19 Vaccine	no	no	no	Sinopharm Vero Cell-Inactivated,COVID-19 Vaccine	no	no	no	no	no	no	no	no	24.1415	3	0	1	0	237	33.8571	5	6	0	0.21	0
831	32	165	85	Junior high school	6001-10000	1	0	1	0	0	no	0	Sinopharm Vero Cell-Inactivated,COVID-19 Vaccine	no	no	no	Sinopharm Vero Cell-Inactivated,COVID-19 Vaccine	no	no	no	no	no	no	no	no	31.2213	3	0	0	0	233	33.2857	5	<4	0	0.01	0
832	27	157	61	college	10001-20000	1	0	1	0	0	no	0	CoronaVac	Injection-site pain	0	2	CoronaVac	Injection-site pain	0	2	no	no	no	no	No processing	24.7475	3	1	0	0	216	30.8571	4	<4	0	1.09	1
833	27	160	69	Junior high school	6001-10000	1	0	1	0	1	no	0	Sinopharm Vero Cell-Inactivated,COVID-19 Vaccine	Fatigue	0	0.5	Sinopharm Vero Cell-Inactivated,COVID-19 Vaccine	Injection-site pain┋Fatigue	0	3	no	no	no	no	No processing	26.9531	3	1	0	0	197	28.1429	4	4	0	0.71	0
834	30	148	36	college	6001-10000	2	0	1	0	0	no	7	Sinopharm Vero Cell-Inactivated,COVID-19 Vaccine	Headache┋Fatigue┋Dizziness┋Vomiting	2	3	Sinopharm Vero Cell-Inactivated,COVID-19 Vaccine	Headache┋Fever┋Vomiting	2	3	no	no	no	no	No processing	16.4354	1	1	0	2	201	28.7143	4	<4	0	0.43	0
835	22	160	41.5	Senior High School (Technical/Technical school)	6001-10000	1	0	1	0	0	no	0	Sinopharm Vero Cell-Inactivated,COVID-19 Vaccine	no	no	no	Sinopharm Vero Cell-Inactivated,COVID-19 Vaccine	no	no	no	no	no	no	no	no	16.2109	1	0	0	0	195	27.8571	3	8	1	0.7	0
836	31	162	54	Bachelor degree or above	10001-20000	1	0	1	0	0	no	3	CoronaVac	no	no	no	no	no	no	no	no	no	no	no	no	20.5761	2	0	0	2	217	31	4	<4	0	0.62	0
837	24	150	35	Primary school and below	4001-6000	1	0	1	0	0	no	0	Sinopharm Vero Cell-Inactivated,COVID-19 Vaccine	Fatigue	0	1	Sinopharm Vero Cell-Inactivated,COVID-19 Vaccine	no	no	no	no	no	no	no	No processing	15.5556	1	1	0	0	194	27.7143	3	8	1	0.72	0
838	23	166	46	college	4001-6000	1	0	1	0	1	no	7	Sinopharm Vero Cell-Inactivated,COVID-19 Vaccine	no	no	no	Sinopharm Vero Cell-Inactivated,COVID-19 Vaccine	Injection-site pain	0	1	no	no	no	no	no	16.6933	1	1	0	2	345	49.2857	6	8	1	1.1	1
839	35	157	54	college	10001-20000	≥3	1	1	0	0	no	0	other	Injection-site pain┋Fatigue	0	3	other	Injection-site pain	0	3	no	no	no	no	No processing	21.9076	2	1	1	0	189	27	3	<4	0	0.41	0
840	29	150	50.8	Bachelor degree or above	6001-10000	1	0	1	0	0	no	7	Sinopharm Vero Cell-Inactivated,COVID-19 Vaccine	no	no	no	CoronaVac	no	no	no	no	no	no	no	no	22.5778	2	0	0	2	198	28.2857	4	24	1	0.82	0
841	26	153	45	Junior high school	6001-10000	1	0	1	0	0	no	7	CoronaVac	no	no	no	CoronaVac	no	no	no	no	no	no	no	no	19.2234	2	0	0	2	216	30.8571	4	8	1	2.26	1
842	27	150	62	college	10001-20000	1	0	1	0	0	no	1	Sinopharm Vero Cell-Inactivated,COVID-19 Vaccine	Injection-site pain	0	1	Sinopharm Vero Cell-Inactivated,COVID-19 Vaccine	no	no	no	no	no	no	no	No processing	27.5556	3	1	0	1	197	28.1429	4	6	0	0.34	0
843	28	167	65	Bachelor degree or above	10001-20000	1	0	1	0	0	no	5	CoronaVac	no	no	no	CoronaVac	no	no	no	no	no	no	no	no	23.3067	2	0	0	2	220	31.4286	4	16	1	14.47	1
844	33	153	44	Junior high school	4001-6000	≥3	1	1	0	0	no	2	CoronaVac	Injection-site swelling	0	30	CoronaVac	no	no	no	no	no	no	no	No processing	18.7962	2	1	1	1	200	28.5714	4	16	1	1.8	1
845	23	155	46	Senior High School (Technical/Technical school)	6001-10000	1	0	1	0	0	no	7	other	Nausea	0	1	other	no	no	no	no	no	no	no	No processing	19.1467	2	1	0	2	194	27.7143	3	<4	0	0.99	0
846	26	158	67	college	6001-10000	1	0	1	0	0	no	3	Sinopharm Vero Cell-Inactivated,COVID-19 Vaccine	no	no	no	Sinopharm Vero Cell-Inactivated,COVID-19 Vaccine	no	no	no	no	no	no	no	no	26.8386	3	0	0	2	204	29.1429	4	6	0	0.19	0
847	34	163	63	Bachelor degree or above	4001-6000	≥3	1	1	0	0	no	7	Sinopharm Vero Cell-Inactivated,COVID-19 Vaccine	no	no	no	CoronaVac	no	no	no	no	no	no	no	no	23.7118	2	0	1	2	202	28.8571	4	8	1	0.74	0
848	26	153.5	56	Senior High School (Technical/Technical school)	＜2500	1	0	1	0	0	no	2	Sinopharm Vero Cell-Inactivated,COVID-19 Vaccine	no	no	no	Sinopharm Vero Cell-Inactivated,COVID-19 Vaccine	no	no	no	no	no	no	no	no	23.7668	2	0	0	1	205	29.2857	4	<4	0	0.12	0
849	27	168	75	Senior High School (Technical/Technical school)	6001-10000	1	0	1	1	0	yes	5	CoronaVac	no	no	no	CoronaVac	other	2	30	no	no	no	no	no	26.5731	3	1	0	2	229	32.7143	5	384	1	36.33	1
850	32	155	45	Senior High School (Technical/Technical school)	4001-6000	≥3	2	1	0	0	no	5	CoronaVac	no	no	no	Sinopharm Vero Cell-Inactivated,COVID-19 Vaccine	no	no	no	no	no	no	no	no	18.7305	2	0	2	2	234	33.4286	5	8	1	0.43	0
851	24	158	50	college	4001-6000	2	1	1	0	0	no	3	CoronaVac	Fever	7	3	CoronaVac	other	7	3	no	no	no	no	hospitalize	20.0288	2	1	1	2	195	27.8571	3	8	1	10.7	1
852	29	165	60	college	4001-6000	1	0	1	0	0	no	4	CoronaVac	no	no	no	CoronaVac	Injection-site pain	0	2	no	no	no	no	no	22.0386	2	1	0	2	205	29.2857	4	4	0	0.36	0
853	27	157	60	college	10001-20000	1	0	1	0	0	no	0	Sinopharm Vero Cell-Inactivated,COVID-19 Vaccine	no	no	no	Sinopharm Vero Cell-Inactivated,COVID-19 Vaccine	no	no	no	no	no	no	no	no	24.3418	3	0	0	0	209	29.8571	4	<4	0	0.06	0
854	26	160	72	Bachelor degree or above	10001-20000	1	0	1	0	1	no	5	CoronaVac	other	0	3	CoronaVac	no	no	no	no	no	no	no	No processing	28.125	3	1	0	2	244	34.8571	5	12	1	1.22	1
855	31	156	40	Senior High School (Technical/Technical school)	4001-6000	1	0	1	0	0	no	7	Sinopharm Vero Cell-Inactivated,COVID-19 Vaccine	no	no	no	CoronaVac	no	no	no	no	no	no	no	no	16.4366	1	0	0	2	227	32.4286	5	12	1	2.3	1
856	29	155	40	Bachelor degree or above	6001-10000	1	0	1	0	0	no	7	CoronaVac	no	no	no	CoronaVac	no	no	no	no	no	no	no	no	16.6493	1	0	0	2	165	23.5714	2	6	0	1.33	1
857	28	153	52.5	college	6001-10000	1	0	1	0	0	no	0	Sinopharm Vero Cell-Inactivated,COVID-19 Vaccine	no	no	no	CoronaVac	Injection-site pain	0	1	no	no	no	no	no	22.4273	2	1	0	0	220	31.4286	4	6	0	1.33	1
858	33	163	64	Senior High School (Technical/Technical school)	2500-4000	2	1	1	0	0	no	7	CoronaVac	no	no	no	Sinopharm Vero Cell-Inactivated,COVID-19 Vaccine	no	no	no	no	no	no	no	no	24.0882	3	0	1	2	211	30.1429	4	6	0	0.41	0
859	29	157	47	Bachelor degree or above	6001-10000	1	0	1	0	0	no	0	CoronaVac	no	no	no	CoronaVac	no	no	no	no	no	no	no	no	19.0677	2	0	0	0	203	29	4	6	0	0.96	0
860	22	163	67	Junior high school	4001-6000	≥3	1	1	0	0	no	7	Sinopharm Vero Cell-Inactivated,COVID-19 Vaccine	no	no	no	Sinopharm Vero Cell-Inactivated,COVID-19 Vaccine	Injection-site pain	0	4	no	no	no	no	no	25.2174	3	1	1	2	207	29.5714	4	<4	0	0.28	0
861	25	154	51	Junior high school	2500-4000	1	0	1	0	0	no	0	CoronaVac	no	no	no	CoronaVac	Injection-site pain	0	7	no	no	no	no	no	21.5045	2	1	0	0	244	34.8571	5	128	1	17.23	1
862	38	153	52.5	college	10001-20000	2	1	1	0	0	no	7	CoronaVac	no	no	no	Sinopharm Vero Cell-Inactivated,COVID-19 Vaccine	no	no	no	no	no	no	no	no	22.4273	2	0	1	2	217	31	4	<4	0	0.36	0
863	27	168	58	Junior high school	6001-10000	1	0	1	0	0	no	7	Sinopharm Vero Cell-Inactivated,COVID-19 Vaccine	Injection-site pain	0	3	Sinopharm Vero Cell-Inactivated,COVID-19 Vaccine	Injection-site pain	0	4	no	no	no	no	No processing	20.5499	2	1	0	2	229	32.7143	5	<4	0	0.07	0
864	29	145	45	Junior high school	6001-10000	1	0	1	0	0	no	3	other	no	no	no	other	no	no	no	no	no	no	no	no	21.4031	2	0	0	2	205	29.2857	4	24	1	0.81	0
865	33	158	54	Bachelor degree or above	10001-20000	1	0	1	0	0	no	4	Sinopharm Vero Cell-Inactivated,COVID-19 Vaccine	no	no	no	Sinopharm Vero Cell-Inactivated,COVID-19 Vaccine	no	no	no	no	no	no	no	no	21.6311	2	0	0	2	262	37.4286	6	<4	0	0.17	0
866	29	164	57	college	10001-20000	≥3	0	1	0	0	no	0	CoronaVac	Injection-site pain	1	3	CoronaVac	Injection-site pain	1	3	no	no	no	no	No processing	21.1927	2	1	0	0	183	26.1429	3	<4	0	1.1	1
867	32	156	51	college	10001-20000	2	1	1	0	0	no	5	CoronaVac	Injection-site pain	0	0.5	CoronaVac	Injection-site pain	0	0.5	no	no	no	no	No processing	20.9566	2	1	1	2	210	30	4	<4	0	0.73	0
868	31	158	51.5	college	4001-6000	≥3	1	1	0	0	no	3	CoronaVac	Injection-site pain	0	2	Sinopharm Vero Cell-Inactivated,COVID-19 Vaccine	Injection-site pain	0	2	no	no	no	no	No processing	20.6297	2	1	1	2	226	32.2857	5	<4	0	0.25	0
869	35	160	57	college	10001-20000	2	1	1	0	0	no	7	Sinopharm Vero Cell-Inactivated,COVID-19 Vaccine	no	no	no	Sinopharm Vero Cell-Inactivated,COVID-19 Vaccine	no	no	no	no	no	no	no	no	22.2656	2	0	1	2	212	30.2857	4	<4	0	0.07	0
870	25	153	55	college	6001-10000	1	0	1	0	1	no	7	Sinopharm Vero Cell-Inactivated,COVID-19 Vaccine	no	no	no	CoronaVac	Fever	1	1	no	no	no	no	no	23.4952	2	1	0	2	215	30.7143	4	<4	0	1.47	1
871	22	157	42	college	4001-6000	1	0	1	0	1	no	7	CoronaVac	no	no	no	CoronaVac	Injection-site pain	0	2	no	no	no	no	no	17.0392	1	1	0	2	236	33.7143	5	4	0	0.92	0
872	26	157	63	college	6001-10000	2	0	1	0	0	no	7	CoronaVac	Fatigue	0	7	CoronaVac	Fatigue	0	7	no	no	no	no	No processing	25.5588	3	1	0	2	186	26.5714	3	<4	0	1.56	1
873	24	152	55	college	6001-10000	1	0	1	0	0	no	4	Sinopharm Vero Cell-Inactivated,COVID-19 Vaccine	no	no	no	Sinopharm Vero Cell-Inactivated,COVID-19 Vaccine	no	no	no	no	no	no	no	no	23.8054	2	0	0	2	211	30.1429	4	<4	0	0.52	0
